# Supplementary material for: MtPIN1 and MtPIN3 Play Dual Roles in Regulation of Shade Avoidance Response under Different Environments in Medicago truncatula
Source: Int J Mol Sci. 2020 Nov 19;21(22):8742. doi: 10.3390/ijms21228742 (PMC7699406; doi:10.3390/ijms21228742)
Supplement: Supplementary file 1 [file ijms-21-08742-s001.zip]

Archive with 4 entries (2 files):
- ijms-990938 revised sup/
- ijms-990938 revised sup/Supplementary File/
- ijms-990938 revised sup/Supplementary File/ijms-Supplementary figures-REVISED-1109.docx
- ijms-990938 revised sup/Supplementary File/ijms-Supplementary table-REVISED-1109.xls
