# Supplementary material for: MtPIN1 and MtPIN3 Play Dual Roles in Regulation of Shade Avoidance Response under Different Environments in Medicago truncatula
Source: Int J Mol Sci. 2020 Nov 19;21(22):8742. doi: 10.3390/ijms21228742 (PMC7699406; doi:10.3390/ijms21228742)
Supplement: Supplementary file 1 [file ijms-21-08742-s001.zip › ijms-990938 revised sup/Supplementary File/ijms-Supplementary table-REVISED-1109.xls]

## Sheet: Table S1
GeneID	Gene Length	Means-WT	Means-mtpin1-1	Log2Ratio(P1/R108)	Up-Down-Regulation(mtpin1-1/WT)	Probability	KEGG Orthology	GO Component	GO Function	GO Process	Blast nr
Medtr1g029340	294	0.01	4.875	8.92926	Up	0.918974	K08596|1|6e-11|66.2|mtr:MTR_5g066530|sentrin-specific protease 7 [EC:3.4.22.68]	-	-	-	gi|657401487|gb|KEH40465.1|/3.40879e-51/transmembrane protein, putative [Medicago truncatula]
Medtr7g071790	456	0.01	3.51	8.45533	Up	0.882454	-	-	-	-	gi|357506437|ref|XP_003623507.1|/4.98361e-87/Wound-induced protein [Medicago truncatula]
Medtr1g097910	1170	0.01	3.1	8.27612	Up	0.8666	K00660|1|0.0|734|mtr:MTR_1g097910|chalcone synthase [EC:2.3.1.74]	-	GO:0016747//transferase activity, transferring acyl groups other than amino-acyl groups	GO:0009699//phenylpropanoid biosynthetic process	gi|357443489|ref|XP_003592022.1|/0/Chalcone synthase [Medicago truncatula]
Medtr1g090987	534	0.01	2.86	8.15987	Up	0.854499	K09754|1|2e-44|178|dosa:Os05t0494000-01|coumaroylquinate(coumaroylshikimate) 3'-monooxygenase [EC:1.14.13.36];K00517|3|4e-44|177|osa:4348172|;K09755|4|4e-44|177|rcu:RCOM_0193830|ferulate-5-hydroxylase [EC:1.14.-.-];K07408|5|5e-44|177|pop:POPTR_0007s06240g|cytochrome P450, family 1, subfamily A, polypeptide 1 [EC:1.14.14.1]	-	GO:0016491//oxidoreductase activity;GO:0005506//iron ion binding	GO:0008152//metabolic process	gi|657404763|gb|KEH43386.1|/1.98613e-98/cytochrome P450 family protein [Medicago truncatula]
Medtr4g111700	303	0.01	2.75	8.10329	Up	0.848788	-	-	-	-	gi|357477583|ref|XP_003609077.1|/1.3711e-52/hypothetical protein MTR_4g111700 [Medicago truncatula]
Medtr2g027600	234	0.01	2.665	8.05799	Up	0.844057	K00850|1|5e-09|59.7|pmum:103324404|6-phosphofructokinase 1 [EC:2.7.1.11];K19307|2|7e-06|49.3|sly:101268886|25S rRNA (uracil2634-N3)-methyltransferase [EC:2.1.1.313]	-	-	-	gi|124360895|gb|ABN08867.1|/5.21795e-28/Heavy metal transport/detoxification protein [Medicago truncatula]
Medtr8g461450	210	0.01	2.605	8.02514	Up	0.840554	K14488|1|5e-13|73.2|cam:101502664|SAUR family protein	-	-	-	gi|657373894|gb|KEH19502.1|/8.50616e-34/hypothetical protein MTR_8g461450 [Medicago truncatula]
Medtr2g451100	282	0.01	2.35	7.87652	Up	0.824104	-	-	-	-	gi|657398302|gb|KEH37910.1|/8.57927e-18/hypothetical protein MTR_2g451100 [Medicago truncatula]
Medtr6g074480	234	0.01	2.24	7.80735	Up	0.815571	K01090|1|7e-09|59.3|mtr:MTR_1g089270|protein phosphatase [EC:3.1.3.16]	-	-	-	gi|355495048|gb|AES76251.1|/9.16792e-41/kinase domain protein [Medicago truncatula]
Medtr3g087325	600	0.01	2.1	7.71425	Up	0.805063	-	-	-	-	gi|657394817|gb|KEH35305.1|/1.56123e-114/C2 domain protein [Medicago truncatula]
Medtr4g072460	279	0.01	2.065	7.69	Up	0.802722	K14488|1|3e-47|186|mtr:MTR_4g072460|SAUR family protein	-	-	-	gi|357473669|ref|XP_003607119.1|/1.96557e-46/Auxin-induced SAUR-like protein [Medicago truncatula]
Medtr4g099120	168	0.01	2.05	7.67948	Up	0.801079	-	-	-	-	gi|657389967|gb|KEH31590.1|/5.52736e-25/membrane lipoprotein, putative [Medicago truncatula]
Medtr6g082860	1080	0.025	2.56	6.67807	Up	0.827357	K04730|1|2e-155|549|gmx:100800335|interleukin-1 receptor-associated kinase 1 [EC:2.7.11.1]	-	-	-	gi|657383248|gb|KEH26989.1|/0/receptor-like kinase [Medicago truncatula]
Medtr2g090765	750	0.365	27.7	6.24585	Up	0.970784	K06464|1|3e-13|75.9|atr:105420786|integrin beta 2;K06588|1|3e-13|75.9|atr:105420786|integrin beta 5;K19519|1|3e-13|75.9|atr:105420786|transforming growth factor-beta-induced protein;K03456|2|1e-09|63.9|mus:103981635|serine/threonine-protein phosphatase 2A regulatory subunit A	-	-	-	gi|657399814|gb|KEH39201.1|/6.8671e-80/fasciclin-like arabinogalactan protein [Medicago truncatula]
Medtr5g464340	948	0.21	9.495	5.49871	Up	0.922195	K14299|1|1e-14|80.9|mdm:103418195|nucleoporin SEH1	-	-	-	gi|657385124|gb|KEH28079.1|/0/phosphate-responsive 1 family protein [Medicago truncatula]
Medtr5g064340	948	0.21	9.495	5.49871	Up	0.922195	K14299|1|1e-14|80.9|mdm:103418195|nucleoporin SEH1	-	-	-	gi|657385124|gb|KEH28079.1|/0/phosphate-responsive 1 family protein [Medicago truncatula]
Medtr5g064345	948	0.29	10.34	5.15604	Up	0.913147	K14299|1|2e-15|83.6|mdm:103418195|nucleoporin SEH1	-	-	-	gi|657385146|gb|KEH28100.1|/0/phosphate-responsive 1 family protein [Medicago truncatula]
Medtr8g072260	1390.31	0.115	3.635	4.98225	Up	0.826892	K09843|1|0.0|798|mtr:MTR_8g072260|(+)-abscisic acid 8'-hydroxylase [EC:1.14.13.93]	-	GO:0016491//oxidoreductase activity;GO:0005506//iron ion binding;GO:0016491//oxidoreductase activity;GO:0005506//iron ion binding;GO:0016491//oxidoreductase activity;GO:0005506//iron ion binding;GO:0016491//oxidoreductase activity;GO:0005506//iron ion binding	GO:0008152//metabolic process;GO:0008152//metabolic process;GO:0008152//metabolic process;GO:0008152//metabolic process	gi|357517461|ref|XP_003629019.1|/0/Abscisic acid 8'-hydroxylase [Medicago truncatula]
Medtr5g064120	852	0.445	11.45	4.6854	Up	0.899817	K12741|1|1e-18|94.4|smo:SELMODRAFT_169811|heterogeneous nuclear ribonucleoprotein A1/A3	-	-	-	gi|357489687|ref|XP_003615131.1|/1.27739e-91/RNA-binding protein [Medicago truncatula]
Medtr7g116500	1110	0.145	3.715	4.67924	Up	0.817663	K10960|1|1e-51|204|atr:18422248|geranylgeranyl reductase [EC:1.3.1.83];K00679|2|1e-48|194|cic:CICLE_v10027727mg|phospholipid:diacylglycerol acyltransferase [EC:2.3.1.158];K01188|3|9e-35|148|aly:ARALYDRAFT_316517|beta-glucosidase [EC:3.2.1.21];K01206|4|2e-22|107|brp:103852428|alpha-L-fucosidase [EC:3.2.1.51]	-	GO:0016787//hydrolase activity	GO:0044238	gi|357512407|ref|XP_003626492.1|/0/GDSL esterase/lipase [Medicago truncatula]
Medtr4g091730	2358	0.19	4.185	4.46116	Up	0.825714	K04733|1|7e-126|452|mdm:103412493|interleukin-1 receptor-associated kinase 4 [EC:2.7.11.1]	-	-	-	gi|657389457|gb|AES90483.2|/0/G-type lectin S-receptor-like Serine/Threonine-kinase, putative [Medicago truncatula]
Medtr3g016350	249	25.775	550.97	4.41793	Up	0.924303	-	-	-	-	gi|657391951|gb|AES68859.2|/7.9625e-32/transmembrane protein, putative [Medicago truncatula]
Medtr3g016275	249	25.775	550.97	4.41793	Up	0.924303	-	-	-	-	gi|657391951|gb|AES68859.2|/7.9625e-32/transmembrane protein, putative [Medicago truncatula]
Medtr1g116410	450	0.19	4.06	4.41741	Up	0.819522	-	-	-	-	gi|357445087|ref|XP_003592821.1|/2.11888e-69/hypothetical protein MTR_1g116410 [Medicago truncatula]
Medtr3g071740	699	0.865	18.12	4.38874	Up	0.906159	K14496|1|3e-120|431|mtr:MTR_3g071740|abscisic acid receptor PYR/PYL family	-	-	-	gi|357461413|ref|XP_003600988.1|/1.72458e-119/Abscisic acid receptor PYL6 [Medicago truncatula]
Medtr2g105060	855.28	0.265	4.945	4.22191	Up	0.8333	K13424|1|4e-18|92.0|gmx:100127397|WRKY transcription factor 33;K18834|3|6e-18|91.3|fve:101291408|WRKY transcription factor 1	-	-	-	gi|657400454|gb|KEH39640.1|/4.39505e-121/WRKY family transcription factor [Medicago truncatula]
Medtr5g040780	1452	0.4	7.15	4.15987	Up	0.860076	-	-	-	-	gi|657384701|gb|AES96736.2|/0/hypothetical protein MTR_5g040780 [Medicago truncatula]
Medtr5g064360	951	0.33	5.285	4.00137	Up	0.834379	K14299|1|1e-14|80.9|mdm:103418195|nucleoporin SEH1	-	-	-	gi|355516479|gb|AES98102.1|/0/phosphate-responsive 1 family protein [Medicago truncatula]
Medtr8g032055	321	0.375	5.71	3.92853	Up	0.837932	-	-	-	-	gi|657373174|gb|KEH18930.1|/1.21897e-56/transmembrane protein, putative [Medicago truncatula]
Medtr5g040770	2523	0.68	9.89	3.86236	Up	0.868708	K15078|1|0.0|930|mtr:MTR_5g035280|structure-specific endonuclease subunit SLX1 [EC:3.6.1.-]	-	-	-	gi|657384699|gb|AES96735.2|/0/NBS-LRR type disease resistance protein [Medicago truncatula]
Medtr7g106000	684	0.405	4.94	3.60852	Up	0.81333	K08488|1|5e-17|88.2|ath:AT1G32270|syntaxin 7	-	-	-	gi|657379943|gb|KEH24222.1|/3.32793e-104/harpin-induced-like protein [Medicago truncatula]
Medtr5g081360	450	4.285	50.465	3.55792	Up	0.891882	-	-	-	-	gi|657385565|gb|AES99480.2|/2.69286e-48/hypothetical protein MTR_5g081360 [Medicago truncatula]
Medtr3g070880	1554	0.585	6.775	3.53371	Up	0.836902	K15172|1|6e-25|116|vcn:VOLCADRAFT_106802|transcription elongation factor SPT5	-	-	-	gi|357461275|ref|XP_003600919.1|/0/Zinc finger CCCH domain-containing protein [Medicago truncatula]
Medtr2g022430	1272	2.4	27.505	3.51859	Up	0.885657	K00924|1|2e-08|61.2|tcc:TCM_041550|	-	-	-	gi|657396949|gb|KEH36782.1|/0/xyloglucanase-specific endoglucanase inhibitor protein [Medicago truncatula]
Medtr8g100135	1440	2.305	25.59	3.47274	Up	0.884512	K07437|1|0.0|637|gmx:100801007|cytochrome P450, family 26, subfamily A	-	GO:0016709//oxidoreductase activity, acting on paired donors, with incorporation or reduction of molecular oxygen, NAD(P)H as one donor, and incorporation of one atom of oxygen;GO:0005506//iron ion binding;GO:0016709//oxidoreductase activity, acting on paired donors, with incorporation or reduction of molecular oxygen, NAD(P)H as one donor, and incorporation of one atom of oxygen;GO:0005506//iron…	GO:0008152//metabolic process;GO:0008152//metabolic process	gi|657376090|gb|KEH21306.1|/0/cytochrome P450 family protein [Medicago truncatula]
Medtr5g020540	195	0.66	7.285	3.46439	Up	0.841152	K01184|1|4e-15|80.1|obr:102702858|polygalacturonase [EC:3.2.1.15]	-	-	-	gi|657384145|gb|AES94986.2|/8.92854e-31/MYB family transcription factor [Medicago truncatula]
Medtr7g096960	456	0.755	8	3.40545	Up	0.843177	-	-	-	-	gi|657379547|gb|KEH23927.1|/4.38615e-67/pollen Ole e I family allergen [Medicago truncatula]
Medtr7g116520	1116	6.245	65.24	3.38498	Up	0.889558	K10960|1|3e-50|199|atr:18422248|geranylgeranyl reductase [EC:1.3.1.83];K00679|2|2e-49|197|cic:CICLE_v10027727mg|phospholipid:diacylglycerol acyltransferase [EC:2.3.1.158];K01188|3|1e-33|144|aly:ARALYDRAFT_316517|beta-glucosidase [EC:3.2.1.21];K01206|4|4e-21|102|cic:CICLE_v10031741mg|alpha-L-fucosidase [EC:3.2.1.51]	-	GO:0016787//hydrolase activity	GO:0044238	gi|357512413|ref|XP_003626495.1|/0/GDSL esterase/lipase [Medicago truncatula]
Medtr8g466250	348	0.84	7.985	3.24883	Up	0.838064	K02183|1|8e-26|115|pda:103707714|calmodulin;K16465|2|8e-08|55.8|vcn:VOLCADRAFT_66997|centrin-1	-	GO:0046872//metal ion binding	-	gi|657374070|gb|KEH19675.1|/4.35166e-62/calcium-binding EF-hand protein [Medicago truncatula]
Medtr2g089140	856.11	9.775	91.055	3.21957	Up	0.886438	K08235|1|1e-138|492|mtr:MTR_2g089140|xyloglucan:xyloglucosyl transferase [EC:2.4.1.207]	-	-	-	gi|357453557|ref|XP_003597056.1|/6.06783e-138/Xyloglucan endotransglucosylase/hydrolase [Medicago truncatula]
Medtr3g093020	855	0.575	5.325	3.21115	Up	0.807055	K07213|1|2e-06|53.9|gmx:547569|copper chaperone;K00430|2|3e-06|53.1|mdm:103431979|peroxidase [EC:1.11.1.7]	-	-	-	gi|355491457|gb|AES72660.1|/9.19212e-98/heavy metal transport/detoxification superfamily protein [Medicago truncatula]
Medtr8g099350	1086	2.74	25.335	3.20888	Up	0.876195	K16225|1|2e-16|87.0|crb:CARUB_v10025742mg|probable WRKY transcription factor 52;K13425|2|1e-15|84.3|rcu:RCOM_1616660|WRKY transcription factor 22	-	-	-	gi|657375989|gb|KEH21205.1|/0/WRKY family transcription factor [Medicago truncatula]
Medtr3g100500	1317	23.205	208.37	3.16664	Up	0.88828	K01381|1|2e-12|74.3|smo:SELMODRAFT_406966|saccharopepsin [EC:3.4.23.25];K00924|3|6e-12|72.8|aly:ARALYDRAFT_489138|	-	GO:0004175//endopeptidase activity	GO:0019538//protein metabolic process	gi|357465299|ref|XP_003602931.1|/0/Aspartic proteinase nepenthesin-1 [Medicago truncatula]
Medtr5g086040	1443.77	0.665	5.745	3.11088	Up	0.809379	K13429|1|6e-180|630|mtr:MTR_5g086040|chitin elicitor receptor kinase 1	-	GO:0004871//signal transducer activity;GO:0004713//protein tyrosine kinase activity;GO:0032559;GO:0004871//signal transducer activity;GO:0004713//protein tyrosine kinase activity;GO:0032559;GO:0004672//protein kinase activity;GO:0000166//nucleotide binding;GO:0004672//protein kinase activity;GO:0000166//nucleotide binding;GO:0004871//signal transducer activity;GO:0004713//protein tyrosine kinase …	GO:0006464//cellular protein modification process;GO:0006464//cellular protein modification process;GO:0006464//cellular protein modification process;GO:0006464//cellular protein modification process	gi|657385705|gb|AES99907.2|/0/LysM receptor kinase K1B [Medicago truncatula]
Medtr2g090900	972	1.79	13.62	2.9277	Up	0.851544	-	-	-	-	gi|657399837|gb|KEH39224.1|/2.27334e-130/bZIP family transcription factor [Medicago truncatula]
Medtr1g109100	1239	4.125	30.875	2.90397	Up	0.869306	K02606|1|0.0|711|cam:101502334|origin recognition complex subunit 4	GO:0043234//protein complex;GO:0043231//intracellular membrane-bounded organelle	GO:0003676//nucleic acid binding;GO:0032559	GO:0006259//DNA metabolic process	gi|657405692|gb|KEH44148.1|/0/origin recognition complex subunit 4 [Medicago truncatula]
Medtr3g074860	915	2.39	17.885	2.90367	Up	0.859612	K14299|1|4e-13|75.9|mdm:103418195|nucleoporin SEH1	-	-	-	gi|657394289|gb|KEH34958.1|/1.67798e-164/phosphate-responsive 1 family protein [Medicago truncatula]
Medtr2g078360	264	8.03	59.93	2.89981	Up	0.875448	-	-	-	-	gi|657399165|gb|KEH38651.1|/5.81755e-27/BZIP transcription factor, putative [Medicago truncatula]
Medtr5g027810	2850	1.685	12.56	2.89802	Up	0.84844	K13457|1|0.0|1801|mtr:MTR_5g027810|disease resistance protein RPM1	-	GO:0032559	GO:0012501//programmed cell death;GO:0006950//response to stress	gi|357484799|ref|XP_003612687.1|/0/Disease resistance protein RPM1 [Medicago truncatula]
Medtr2g078370	645	2.905	21.2	2.86745	Up	0.86338	-	-	-	-	gi|657399166|gb|KEH38652.1|/1.86339e-74/BZIP transcription factor, putative [Medicago truncatula]
Medtr1g096530	318	3.7	26.82	2.85771	Up	0.867198	-	GO:0043231//intracellular membrane-bounded organelle	-	-	gi|657404988|gb|KEH43563.1|/3.34559e-38/hypothetical protein MTR_1g096530 [Medicago truncatula]
Medtr3g463730	1383	2.17	15.385	2.82576	Up	0.855046	K03320|1|0.0|791|cam:101492882|ammonium transporter, Amt family	GO:0031224//intrinsic component of membrane	GO:0015101//organic cation transmembrane transporter activity	GO:0015696//ammonium transport	gi|657393436|gb|KEH34256.1|/0/ammonium transporter 1 protein [Medicago truncatula]
Medtr3g106750	390	25.12	171.885	2.77454	Up	0.873323	K02883|1|5e-12|69.7|zma:103646289|large subunit ribosomal protein L18e;K11855|2|2e-08|58.2|bvg:104906049|ubiquitin carboxyl-terminal hydrolase 36/42 [EC:3.4.19.12]	-	-	-	gi|357466157|ref|XP_003603363.1|/1.81404e-44/14 kDa proline-rich protein DC2.15 [Medicago truncatula]
Medtr5g024810	2085	0.995	6.755	2.76319	Up	0.808964	-	-	-	-	gi|657384285|gb|AES95376.2|/0/CW-type zinc finger protein [Medicago truncatula]
Medtr7g084250	1140	3.26	21.81	2.74205	Up	0.858267	K04733|1|7e-139|494|sot:102592375|interleukin-1 receptor-associated kinase 4 [EC:2.7.11.1];K04730|3|3e-111|402|pda:103698609|interleukin-1 receptor-associated kinase 1 [EC:2.7.11.1]	-	GO:0004672//protein kinase activity;GO:0032559;GO:0004672//protein kinase activity;GO:0032559	GO:0006464//cellular protein modification process;GO:0006464//cellular protein modification process	gi|357508461|ref|XP_003624519.1|/0/Nodulation receptor kinase [Medicago truncatula]
Medtr7g490330	978	10.245	68.27	2.73633	Up	0.870468	K01757|1|9e-51|201|aly:ARALYDRAFT_476542|strictosidine synthase [EC:4.3.3.2]	-	-	-	gi|657379164|gb|KEH23600.1|/9.5384e-169/strictosidine synthase family protein [Medicago truncatula]
Medtr2g084245	1332	3.91	25.91	2.72827	Up	0.861205	K02366|1|1e-39|164|bpg:Bathy04g01270|glucuronyl/N-acetylglucosaminyl transferase EXT1 [EC:2.4.1.224 2.4.1.225];K18789|2|3e-27|123|sly:101257934|xylogalacturonan beta-1,3-xylosyltransferase [EC:2.4.2.41]	-	-	-	gi|657399431|gb|KEH38871.1|/0/glucuronoxylan glucuronosyltransferase, putative [Medicago truncatula]
Medtr4g087730	1078.01	5.04	33.23	2.72099	Up	0.864193	-	-	-	-	gi|355509165|gb|AES90307.1|/0/Pmr5/Cas1p GDSL/SGNH-like acyl-esterase family protein [Medicago truncatula]
Medtr6g472110	1200	1.525	10.005	2.71384	Up	0.832371	-	-	-	-	gi|657382888|gb|KEH26721.1|/0/DUF1262 family protein [Medicago truncatula]
Medtr2g081580	357	3.25	21.205	2.70589	Up	0.857354	K02183|1|4e-25|113|pda:103707714|calmodulin;K12893|2|4e-15|80.1|pper:PRUPE_ppa008137mg|splicing factor, arginine/serine-rich 4/5/6;K16465|3|2e-10|64.3|vcn:VOLCADRAFT_66997|centrin-1	-	GO:0046872//metal ion binding	-	gi|357452511|ref|XP_003596532.1|/2.79312e-61/Centrin-2 [Medicago truncatula]
Medtr3g117485	1062	3.15	20.505	2.70255	Up	0.856756	K05278|1|5e-49|194|vvi:100249002|flavonol synthase [EC:1.14.11.23]	-	-	-	gi|657396285|gb|KEH36375.1|/7.23945e-164/2OG-Fe(II) oxygenase family oxidoreductase [Medicago truncatula]
Medtr2g026685	771.19	7.245	46.63	2.6862	Up	0.867646	K00430|1|7e-11|67.8|mdm:103431979|peroxidase [EC:1.11.1.7];K07213|2|2e-06|52.8|mtr:MTR_7g013660|copper chaperone	-	-	-	gi|657397177|gb|KEH36987.1|/2.00781e-72/heavy metal transport/detoxification superfamily protein [Medicago truncatula]
Medtr0312s0030	978	1.67	10.675	2.67632	Up	0.835209	K12472|1|2e-32|140|bvg:104885038|epidermal growth factor receptor substrate 15;K06699|2|9e-14|78.2|smo:SELMODRAFT_440226|proteasome activator subunit 4	-	-	-	gi|357436377|ref|XP_003588464.1|/9.19594e-180/Dehydration-responsive protein RD22 [Medicago truncatula]
Medtr1g007520	978	1.67	10.675	2.67632	Up	0.835209	K12472|1|2e-32|140|bvg:104885038|epidermal growth factor receptor substrate 15;K06699|2|9e-14|78.2|smo:SELMODRAFT_440226|proteasome activator subunit 4	-	-	-	gi|357436377|ref|XP_003588464.1|/9.19594e-180/Dehydration-responsive protein RD22 [Medicago truncatula]
Medtr8g068450	282	7.225	46.125	2.67448	Up	0.86748	-	-	-	-	gi|657374573|gb|KEH20112.1|/4.54912e-19/leguminosin proline-rich group669 secreted peptide [Medicago truncatula]
Medtr1g073700	2583	3.665	23.33	2.6703	Up	0.85923	K00574|1|0.0|1286|ath:AT3G23510|cyclopropane-fatty-acyl-phospholipid synthase [EC:2.1.1.79]	-	-	-	gi|657403885|gb|KEH42686.1|/0/cyclopropane-fatty-acyl-phospholipid synthase [Medicago truncatula]
Medtr4g129940	552	2.56	16.2	2.66178	Up	0.850481	K01892|1|2e-57|221|cam:101510920|histidyl-tRNA synthetase [EC:6.1.1.21]	GO:0044424	GO:0004812//aminoacyl-tRNA ligase activity;GO:0032559	GO:0006418//tRNA aminoacylation for protein translation	gi|657391325|gb|KEH32601.1|/2.12491e-101/histidyl-tRNA synthetase [Medicago truncatula]
Medtr3g092630	252	4.12	25.555	2.63289	Up	0.860342	-	-	-	-	gi|657395062|gb|AES72622.2|/2.22693e-42/hypothetical protein MTR_3g092630 [Medicago truncatula]
Medtr1g077790	579	5.395	33.345	2.62778	Up	0.863629	-	-	-	-	gi|657404128|gb|KEH42900.1|/2.03281e-84/plastocyanin-like domain protein [Medicago truncatula]
Medtr3g466150	477	2.025	12.38	2.61202	Up	0.840206	-	-	-	-	gi|657393606|gb|KEH34415.1|/9.98026e-84/transcription factor bHLH93-like protein [Medicago truncatula]
Medtr8g063410	219	4	24.14	2.59335	Up	0.858798	-	-	-	-	gi|357438329|ref|XP_003589440.1|/1.65347e-13/hypothetical protein MTR_1g024370 [Medicago truncatula]
Medtr2g078920	180	1.09	6.57	2.59157	Up	0.8041	-	-	-	-	-
Medtr7g074240	537	2.92	16.87	2.53042	Up	0.845999	K13448|1|4e-86|317|mtr:MTR_7g074240|calcium-binding protein CML	-	-	-	gi|357506755|ref|XP_003623666.1|/1.96263e-85/Calcium binding protein [Medicago truncatula]
Medtr4g094532	1032	1.26	7.27	2.52853	Up	0.806723	-	-	-	-	gi|657389682|gb|KEH31338.1|/0/ethylene-responsive nuclear-like protein, putative [Medicago truncatula]
Medtr7g052640	315	18.39	105.835	2.52482	Up	0.866617	K02605|1|3e-06|50.8|smo:SELMODRAFT_418877|origin recognition complex subunit 3	-	-	GO:0010876//lipid localization	gi|355497819|gb|AES79022.1|/1.77136e-55/Nodule Cysteine-Rich (NCR) secreted peptide [Medicago truncatula]
Medtr3g449480	766.96	1.23	6.955	2.49939	Up	0.802888	K01817|1|2e-143|508|mtr:MTR_3g070890|phosphoribosylanthranilate isomerase [EC:5.3.1.24]	-	GO:0016853//isomerase activity;GO:0016853//isomerase activity;GO:0016853//isomerase activity;GO:0016853//isomerase activity;GO:0016853//isomerase activity;GO:0016853//isomerase activity;GO:0016853//isomerase activity;GO:0016861//intramolecular oxidoreductase activity, interconverting aldoses and ketoses;GO:0016853//isomerase activity;GO:0016853//isomerase activity;GO:0016853//isomerase activity;G…	GO:0006568//tryptophan metabolic process;GO:0008652//cellular amino acid biosynthetic process;GO:0006568//tryptophan metabolic process;GO:0008652//cellular amino acid biosynthetic process;GO:0006568//tryptophan metabolic process;GO:0008652//cellular amino acid biosynthetic process;GO:0006568//tryptophan metabolic process;GO:0008652//cellular amino acid biosynthetic process;GO:0006568//tryptophan …	gi|657392719|gb|KEH33626.1|/7.80824e-147/N-(5-phosphoribosyl)anthranilate isomerase [Medicago truncatula]
Medtr7g084760	882	2.56	14.12	2.46352	Up	0.839625	K08235|1|0.0|632|mtr:MTR_7g084760|xyloglucan:xyloglucosyl transferase [EC:2.4.1.207]	GO:0005576//extracellular region;GO:0030312//external encapsulating structure	GO:0016798//hydrolase activity, acting on glycosyl bonds;GO:0016758//transferase activity, transferring hexosyl groups	GO:0045229//external encapsulating structure organization;GO:0044042//glucan metabolic process	gi|357508519|ref|XP_003624548.1|/4.55586e-180/Xyloglucan endotransglucosylase [Medicago truncatula]
Medtr8g099920	419.89	32.73	180.25	2.46131	Up	0.867546	-	-	GO:0005488//binding;GO:0005488//binding	GO:0006629//lipid metabolic process;GO:0008152//metabolic process;GO:0006629//lipid metabolic process	gi|357520563|ref|XP_003630570.1|/1.39054e-60/Acyl carrier protein [Medicago truncatula]
Medtr0204s0020	1473	1.885	10.295	2.44931	Up	0.826262	K08150|1|2e-48|194|mus:103996751|MFS transporter, SP family, solute carrier family 2 (myo-inositol transporter), member 13	GO:0031224//intrinsic component of membrane;GO:0031224//intrinsic component of membrane	GO:0022857//transmembrane transporter activity;GO:0022857//transmembrane transporter activity	GO:0006810//transport;GO:0006810//transport	gi|657370198|gb|KEH16381.1|/0/sugar porter (SP) family MFS transporter [Medicago truncatula]
Medtr8g077780	204	1.265	6.89	2.44537	Up	0.801577	K11592|1|4e-25|113|mtr:MTR_2g030490|endoribonuclease Dicer [EC:3.1.26.-]	-	GO:0003723//RNA binding;GO:0016891//endoribonuclease activity, producing 5'-phosphomonoesters;GO:0017111//nucleoside-triphosphatase activity	-	gi|357518351|ref|XP_003629464.1|/2.32972e-31/Endoribonuclease Dicer-like protein [Medicago truncatula]
Medtr1g008590	978	7.25	39.06	2.42964	Up	0.86001	K12472|1|9e-33|141|bvg:104885038|epidermal growth factor receptor substrate 15;K06699|2|2e-14|80.1|smo:SELMODRAFT_440226|proteasome activator subunit 4	-	-	-	gi|357436567|ref|XP_003588559.1|/4.12787e-180/BURP domain-containing protein [Medicago truncatula]
Medtr6g033415	1284	1.875	9.915	2.40272	Up	0.823904	K14411|1|9e-23|108|csv:101220676|RNA-binding protein Musashi	-	-	-	gi|657381704|gb|KEH25666.1|/0/IQ calmodulin-binding motif protein [Medicago truncatula]
Medtr8g068470	279	3.34	17.625	2.3997	Up	0.845933	-	-	-	-	gi|657374574|gb|KEH20113.1|/1.62292e-16/leguminosin proline-rich group669 secreted peptide [Medicago truncatula]
Medtr8g068490	279	3.34	17.625	2.3997	Up	0.845933	-	-	-	-	gi|657374574|gb|KEH20113.1|/1.62292e-16/leguminosin proline-rich group669 secreted peptide [Medicago truncatula]
Medtr7g080180	1497	1.43	7.47	2.38509	Up	0.806557	K16296|1|0.0|1041|mtr:MTR_7g080180|serine carboxypeptidase-like clade I [EC:3.4.16.-]	-	GO:0004180//carboxypeptidase activity;GO:0004180//carboxypeptidase activity;GO:0004180//carboxypeptidase activity;GO:0004180//carboxypeptidase activity;GO:0004180//carboxypeptidase activity	GO:0019538//protein metabolic process;GO:0019538//protein metabolic process;GO:0019538//protein metabolic process;GO:0019538//protein metabolic process;GO:0019538//protein metabolic process	gi|357507797|ref|XP_003624187.1|/0/Serine carboxypeptidase-like protein [Medicago truncatula]
Medtr8g005530	234	3.1	16.1	2.37672	Up	0.843443	K02866|1|2e-16|84.7|osa:4332737|large subunit ribosomal protein L10e;K11340|2|3e-08|57.4|gmx:100809724|actin-like protein 6A	-	GO:0016791//phosphatase activity	-	gi|657371815|gb|AET01135.2|/2.94922e-39/acid phosphatase [Medicago truncatula]
Medtr5g026290	408	39.47	201.29	2.35045	Up	0.866932	-	-	-	-	gi|357484521|ref|XP_003612548.1|/1.59465e-72/hypothetical protein MTR_5g026290 [Medicago truncatula]
Medtr8g070095	960	6.645	33.865	2.34945	Up	0.857503	K00011|1|4e-133|474|brp:103857735|aldehyde reductase [EC:1.1.1.21]	-	GO:0016616//oxidoreductase activity, acting on the CH-OH group of donors, NAD or NADP as acceptor;GO:0050661//NADP binding	GO:0006970//response to osmotic stress;GO:0008152//metabolic process	gi|657374721|gb|KEH20249.1|/0/aldo/keto reductase family oxidoreductase [Medicago truncatula]
Medtr3g103510	1560	4.135	21	2.34443	Up	0.849419	K00511|1|0.0|674|cam:101491995|squalene monooxygenase [EC:1.14.13.132]	-	-	-	gi|27475612|emb|CAD23249.1|/0/squalene monooxygenase 1 [Medicago truncatula]
Medtr8g077390	219	7.705	39.095	2.34312	Up	0.858865	K01184|1|4e-16|83.6|obr:102702858|polygalacturonase [EC:3.2.1.15]	GO:0043231//intracellular membrane-bounded organelle	GO:0003676//nucleic acid binding;GO:0001071//nucleic acid binding transcription factor activity	GO:0006351//transcription, DNA-templated	gi|357518277|ref|XP_003629427.1|/3.09669e-36/RAD [Medicago truncatula]
Medtr3g110630	1365	2.52	12.71	2.33447	Up	0.833533	-	-	-	-	gi|355492710|gb|AES73913.1|/0/DUF1005 family protein [Medicago truncatula]
Medtr8g036920	1098	14.16	70.995	2.3259	Up	0.86343	K13420|1|7e-45|181|egr:104439602|LRR receptor-like serine/threonine-protein kinase FLS2 [EC:2.7.11.1]	-	-	-	gi|357514859|ref|XP_003627718.1|/0/DNA-damage-repair/toleration protein DRT100 [Medicago truncatula]
Medtr7g101190	864	24.7	122.745	2.31308	Up	0.861305	K09872|1|1e-157|556|mtr:MTR_7g101190|aquaporin PIP	GO:0031224//intrinsic component of membrane	-	GO:0006810//transport	gi|357510677|ref|XP_003625627.1|/5.22218e-157/Aquaporin PIP2-1 [Medicago truncatula]
Medtr3g074830	1038	4.095	20.115	2.29634	Up	0.843891	K14299|1|2e-13|77.0|mdm:103418195|nucleoporin SEH1	-	-	-	gi|657394287|gb|KEH34956.1|/1.27412e-166/phosphate-responsive 1 family protein, partial [Medicago truncatula]
Medtr8g098360	1338	2.21	10.8	2.28891	Up	0.821547	K07375|1|0.0|854|mtr:MTR_8g098360|tubulin beta	GO:0032991//macromolecular complex;GO:0015630//microtubule cytoskeleton	GO:0017111//nucleoside-triphosphatase activity;GO:0032561//guanyl ribonucleotide binding	GO:0043623//cellular protein complex assembly;GO:0009207;GO:0007017//microtubule-based process	gi|357520449|ref|XP_003630513.1|/0/Tubulin beta chain [Medicago truncatula]
Medtr1g087270	1782	3.68	17.935	2.285	Up	0.840388	K09527|1|2e-29|131|pda:103711698|DnaJ homolog subfamily C member 7	-	GO:0005488//binding	-	gi|355480470|gb|AES61673.1|/0/DNAJ heat shock amino-terminal domain protein [Medicago truncatula]
Medtr2g035150	477	6.505	31	2.25265	Up	0.850681	K02553|1|1e-12|72.4|bvg:104906773|regulator of ribonuclease activity A	GO:0044424	-	GO:0006950//response to stress	gi|357449115|ref|XP_003594834.1|/2.37547e-85/Pathogenesis-related protein PR10 [Medicago truncatula]
Medtr5g009410	963	2.025	9.51	2.23152	Up	0.81333	K09286|1|4e-23|109|atr:18421978|EREBP-like factor	-	-	-	gi|357481437|ref|XP_003611004.1|/1.4575e-113/Ethylene-responsive transcription factor ERF061 [Medicago truncatula]
Medtr4g126170	573	4.09	19.055	2.22	Up	0.840571	-	-	-	-	gi|657391184|gb|KEH32515.1|/5.18463e-93/DUF4408 domain protein [Medicago truncatula]
Medtr8g030590	1623	2.995	13.945	2.21912	Up	0.83081	K15398|1|0.0|1043|mtr:MTR_8g030590|fatty acid omega-hydroxylase [EC:1.14.-.-]	-	GO:0016491//oxidoreductase activity;GO:0005506//iron ion binding	GO:0008152//metabolic process	gi|357514555|ref|XP_003627566.1|/0/Cytochrome P450 fatty acid omega-hydroxylase [Medicago truncatula]
Medtr3g073180	2709	3.67	16.99	2.21083	Up	0.837367	K10534|1|0.0|1835|mtr:MTR_3g073180|nitrate reductase (NAD(P)H) [EC:1.7.1.1 1.7.1.2 1.7.1.3]	-	GO:0008940//nitrate reductase activity;GO:0005506//iron ion binding;GO:0050662//coenzyme binding	GO:0042126//nitrate metabolic process	gi|657394180|gb|AES71365.2|/0/nitrate reductase [NADH]-like protein [Medicago truncatula]
Medtr7g114860	1452	2.43	11.19	2.20318	Up	0.821298	-	-	-	-	gi|357512261|ref|XP_003626419.1|/0/Trihelix transcription factor [Medicago truncatula]
Medtr5g036360	1083	56.71	260.995	2.20235	Up	0.861072	K07999|1|5e-29|129|mtr:MTR_8g005900|matrix metalloproteinase-20 (enamelysin) [EC:3.4.24.-];K07761|2|8e-28|125|ath:AT1G59970|gelatinase A [EC:3.4.24.24]	-	-	-	gi|357486249|ref|XP_003613412.1|/0/Matrix metalloproteinase [Medicago truncatula]
Medtr4g014460	648	2.31	10.63	2.20218	Up	0.818758	K14496|1|1e-112|405|mtr:MTR_4g014460|abscisic acid receptor PYR/PYL family	-	-	-	gi|357468541|ref|XP_003604555.1|/6.62389e-112/Abscisic acid receptor PYL4 [Medicago truncatula]
Medtr7g109360	1601.52	10.445	47.615	2.1886	Up	0.854399	K09527|1|5e-21|102|ppp:PHYPADRAFT_178209|DnaJ homolog subfamily C member 7	-	GO:0005488//binding;GO:0005488//binding;GO:0005488//binding;GO:0005488//binding;GO:0005488//binding;GO:0005488//binding	-	gi|657380171|gb|KEH24427.1|/0/DnaJ heat shock amino-terminal domain protein [Medicago truncatula]
Medtr3g058300	243	7.095	31.995	2.17297	Up	0.849768	-	-	-	-	gi|657393179|gb|KEH34021.1|/5.00535e-42/hypothetical protein MTR_3g058300 [Medicago truncatula]
Medtr4g094440	1026	2.005	9.01	2.16792	Up	0.808981	K01188|1|1e-43|177|zma:103648573|beta-glucosidase [EC:3.2.1.21];K13420|2|6e-30|132|vvi:100241966|LRR receptor-like serine/threonine-protein kinase FLS2 [EC:2.7.11.1]	-	-	-	gi|657389653|gb|KEH31309.1|/0/polygalacturonase inhibitor protein [Medicago truncatula]
Medtr1g081240	907.59	7.275	32.675	2.16717	Up	0.850017	K18266|1|6e-133|473|pvu:PHAVU_007G186500g|protein NDRG1;K14759|4|9e-07|54.7|obr:102708030|isochorismate synthase / 2-succinyl-5-enolpyruvyl-6-hydroxy-3-cyclohexene-1-carboxylate synthase / 2-succinyl-6-hydroxy-2,4-cyclohexadiene-1-carboxylate synthase / O-succinylbenzoate synthase [EC:5.4.4.2 2.2.1.9 4.2.99.20 4.2.1.113]	-	-	-	gi|657404289|gb|KEH43034.1|/4.96266e-152/pollen-specific SF21-like protein [Medicago truncatula]
Medtr4g059390	858	70.335	315.845	2.1669	Up	0.860989	K09872|1|9e-115|412|mtr:MTR_4g059390|aquaporin PIP	GO:0031224//intrinsic component of membrane;GO:0031224//intrinsic component of membrane	-	GO:0006810//transport;GO:0006810//transport	gi|357472199|ref|XP_003606384.1|/5.7189e-115/Aquaporin PIP2-7 [Medicago truncatula]
Medtr5g036290	1113	9.475	42.495	2.1651	Up	0.853021	K07761|1|3e-30|133|ath:AT1G59970|gelatinase A [EC:3.4.24.24];K07999|4|2e-27|123|mtr:MTR_8g005900|matrix metalloproteinase-20 (enamelysin) [EC:3.4.24.-];K01402|5|2e-25|117|fve:101294303|matrix metalloproteinase-8 (neutrophil collagenase) [EC:3.4.24.34]	-	-	-	gi|357486237|ref|XP_003613406.1|/0/Matrix metalloproteinase-21 [Medicago truncatula]
Medtr4g095280	624	12.515	55.525	2.14948	Up	0.855113	-	-	-	-	gi|657389873|gb|AES90652.2|/1.5055e-09/hypothetical protein MTR_4g095280 [Medicago truncatula]
Medtr1g012710	456	138.195	610.865	2.14415	Up	0.861305	K02883|1|8e-25|112|zma:103646289|large subunit ribosomal protein L18e;K11855|2|2e-17|88.2|bvg:104906049|ubiquitin carboxyl-terminal hydrolase 36/42 [EC:3.4.19.12];K05747|3|1e-11|68.9|gmx:102666577|Wiskott-Aldrich syndrome protein	-	-	GO:0010876//lipid localization	gi|357437019|ref|XP_003588785.1|/9.20954e-41/14 kDa proline-rich protein DC2.15 [Medicago truncatula]
Medtr2g090270	783	20.755	90.63	2.12653	Up	0.85742	K13754|1|5e-14|78.6|vvi:104881844|solute carrier family 24 (sodium/potassium/calcium exchanger), member 6	-	-	GO:0000003//reproduction	gi|657399727|gb|KEH39114.1|/1.66626e-156/expansin-like protein B1 [Medicago truncatula]
Medtr0136s0020	393	2.83	12.305	2.12037	Up	0.823954	-	-	-	-	gi|657370485|gb|KEH16600.1|/2.78915e-45/hypothetical protein MTR_0136s0020 [Medicago truncatula]
Medtr5g011430	192	2.025	8.765	2.11383	Up	0.805744	-	-	-	-	gi|357481841|ref|XP_003611206.1|/7.28852e-30/hypothetical protein MTR_5g011430 [Medicago truncatula]
Medtr2g086680	519	10.38	44.67	2.1055	Up	0.852556	-	-	-	-	gi|355485888|gb|AES67091.1|/7.03424e-98/pollen Ole e I family allergen [Medicago truncatula]
Medtr4g115360	705	606.085	2568.84	2.08352	Up	0.861189	K02883|1|6e-11|68.2|zma:103646289|large subunit ribosomal protein L18e;K11855|2|2e-06|53.1|bvg:104906049|ubiquitin carboxyl-terminal hydrolase 36/42 [EC:3.4.19.12]	-	-	GO:0010876//lipid localization;GO:0010876//lipid localization	gi|217071800|gb|ACJ84260.1|/2.97062e-34/unknown [Medicago truncatula]
Medtr7g020820	1476	15.14	63.895	2.07734	Up	0.855179	K00318|1|0.0|977|mtr:MTR_7g020820|proline dehydrogenase [EC:1.5.-.-]	-	GO:0016645//oxidoreductase activity, acting on the CH-NH group of donors	GO:0006560//proline metabolic process;GO:0006536//glutamate metabolic process	gi|357502657|ref|XP_003621617.1|/0/Proline dehydrogenase [Medicago truncatula]
Medtr1g037630	1290	4.285	17.905	2.063	Up	0.836189	K00924|1|2e-23|110|eus:EUTSA_v10013365mg|;K01381|4|9e-23|108|smo:SELMODRAFT_13348|saccharopepsin [EC:3.4.23.25]	-	GO:0004175//endopeptidase activity	GO:0019538//protein metabolic process	gi|657401976|gb|KEH40928.1|/0/aspartic proteinase nepenthesin-like protein [Medicago truncatula]
Medtr8g024120	1032	4.92	20.39	2.05113	Up	0.839359	K05278|1|3e-59|229|egr:104428803|flavonol synthase [EC:1.14.11.23]	-	GO:0046914//transition metal ion binding;GO:0016706//oxidoreductase activity, acting on paired donors, with incorporation or reduction of molecular oxygen, 2-oxoglutarate as one donor, and incorporation of one atom each of oxygen into both donors;GO:0046914//transition metal ion binding;GO:0016706//oxidoreductase activity, acting on paired donors, with incorporation or reduction of molecular oxyg…	GO:0008152//metabolic process;GO:0008152//metabolic process	gi|657372771|gb|KEH18558.1|/0/1-aminocyclopropane-1-carboxylate oxidase [Medicago truncatula]
Medtr2g070730	1146	2.545	10.525	2.04808	Up	0.814641	K03231|1|1e-66|254|mtr:MTR_8g008740|elongation factor 1-alpha	-	-	-	gi|657398898|gb|KEH38419.1|/3.74436e-178/interactor of constitutive active ROPs protein, putative [Medicago truncatula]
Medtr5g036480	714	2.15	8.745	2.02412	Up	0.802805	K14492|1|2e-86|318|mtr:MTR_5g036480|two-component response regulator ARR-A family	-	GO:0004871//signal transducer activity;GO:0016772//transferase activity, transferring phosphorus-containing groups	GO:0006351//transcription, DNA-templated;GO:0007165//signal transduction;GO:0006796//phosphate-containing compound metabolic process	gi|357486271|ref|XP_003613423.1|/1.30573e-85/Two-component response regulator ARR3 [Medicago truncatula]
Medtr7g022840	309	4.405	17.89	2.02194	Up	0.834728	-	GO:0044464	-	-	gi|357502991|ref|XP_003621784.1|/2.75819e-37/Plant-specific domain TIGR01589 family protein [Medicago truncatula]
Medtr2g036670	540	3.215	12.92	2.00672	Up	0.822543	-	-	-	-	gi|355484004|gb|AES65207.1|/2.9704e-97/transcription factor/transcription regulator [Medicago truncatula]
Medtr2g097620	1068	3.09	12.405	2.00524	Up	0.821016	K11982|1|2e-143|509|mtr:MTR_2g097620|E3 ubiquitin-protein ligase RNF115/126 [EC:2.3.2.27]	-	GO:0046872//metal ion binding	-	gi|357454219|ref|XP_003597390.1|/1.02806e-142/RING finger protein [Medicago truncatula]
Medtr4g094285	2325	2.235	8.955	2.00242	Up	0.803337	K15920|1|0.0|1413|cam:101489976|beta-D-xylosidase 4 [EC:3.2.1.37]	GO:0031012//extracellular matrix	GO:0015926//glucosidase activity	GO:0000272//polysaccharide catabolic process	gi|657389587|gb|KEH31243.1|/0/beta-xylosidase/alpha-L-arabinofuranosidase-like protein [Medicago truncatula]
Medtr8g078250	1125	3.925	15.61	1.99171	Up	0.825415	-	-	-	-	gi|657375020|gb|AET03980.2|/0/PQ-loop protein/transmembrane family protein [Medicago truncatula]
Medtr1g026410	1632	12.72	49.01	1.94598	Up	0.845551	K00423|1|0.0|640|tcc:TCM_039977|L-ascorbate oxidase [EC:1.10.3.3]	-	GO:0016682//oxidoreductase activity, acting on diphenols and related substances as donors, oxygen as acceptor;GO:0046914//transition metal ion binding	GO:0008152//metabolic process	gi|657401280|gb|KEH40258.1|/0/multi-copper oxidase-like protein [Medicago truncatula]
Medtr3g037750	312	282.49	1081.37	1.93658	Up	0.853436	-	-	-	-	gi|657392535|gb|KEH33468.1|/2.83036e-61/gibberellin-regulated family protein [Medicago truncatula]
Medtr3g016290	249	84.24	321.465	1.93208	Up	0.852224	-	-	-	-	gi|357456659|ref|XP_003598610.1|/1.40878e-20/hypothetical protein MTR_3g016290 [Medicago truncatula]
Medtr5g040755	330	3.745	14.29	1.93197	Up	0.820037	-	-	-	-	gi|657384698|gb|KEH27817.1|/2.20034e-58/hypothetical protein MTR_5g040755 [Medicago truncatula]
Medtr1g093600	1155	25.31	96.42	1.92962	Up	0.849386	K09287|1|0.0|729|mtr:MTR_1g093600|RAV-like factor	-	-	GO:0006351//transcription, DNA-templated	gi|357443089|ref|XP_003591822.1|/0/AP2/ERF and B3 domain-containing transcription repressor TEM1 [Medicago truncatula]
Medtr2g080220	2532	3.495	13.3	1.92806	Up	0.816982	K04733|1|8e-145|515|ppp:PHYPADRAFT_56753|interleukin-1 receptor-associated kinase 4 [EC:2.7.11.1];K04730|2|1e-141|504|egr:104420356|interleukin-1 receptor-associated kinase 1 [EC:2.7.11.1]	-	GO:0004672//protein kinase activity;GO:0032559	GO:0006464//cellular protein modification process	gi|657399320|gb|KEH38803.1|/0/malectin/receptor-like kinase family protein [Medicago truncatula]
Medtr5g006750	1116	16.55	62.175	1.9095	Up	0.846979	K05894|1|0.0|761|mtr:MTR_5g006750|12-oxophytodienoic acid reductase [EC:1.3.1.42]	-	-	-	gi|357480957|ref|XP_003610764.1|/0/12-oxophytodienoate reductase [Medicago truncatula]
Medtr8g466240	1380	3.535	13.23	1.90403	Up	0.816185	K13496|1|1e-56|221|csv:101214194|UDP-glucosyl transferase 73C [EC:2.4.1.-]	-	GO:0016757//transferase activity, transferring glycosyl groups	-	gi|657374069|gb|KEH19674.1|/0/UDP-glucosyltransferase family protein [Medicago truncatula]
Medtr1g105495	903	4.935	18.455	1.90289	Up	0.828171	K08235|1|3e-156|551|cam:101506734|xyloglucan:xyloglucosyl transferase [EC:2.4.1.207]	GO:0005576//extracellular region;GO:0030312//external encapsulating structure	GO:0016798//hydrolase activity, acting on glycosyl bonds;GO:0016758//transferase activity, transferring hexosyl groups	GO:0044042//glucan metabolic process	gi|657405440|gb|KEH43921.1|/9.61367e-165/xyloglucan endotransglucosylase/hydrolase family protein [Medicago truncatula]
Medtr4g103970	204	4.055	15.02	1.88911	Up	0.820867	-	-	-	-	gi|357477187|ref|XP_003608879.1|/8.3246e-13/hypothetical protein MTR_4g103970 [Medicago truncatula]
Medtr6g084250	447	3.56	13.16	1.88621	Up	0.81572	-	-	-	-	gi|357500355|ref|XP_003620466.1|/1.43305e-49/hypothetical protein MTR_6g084250 [Medicago truncatula]
Medtr4g061610	2925	5.14	19	1.88616	Up	0.828685	K08282|1|0.0|1256|gmx:100817565|non-specific serine/threonine protein kinase [EC:2.7.11.1]	-	-	-	gi|657388084|gb|AES88742.2|/0/nonphototropic hypocotyl protein [Medicago truncatula]
Medtr1g111590	1281	5.07	18.29	1.851	Up	0.826527	K01728|1|0.0|673|cam:101509935|pectate lyase [EC:4.2.2.2]	-	-	-	gi|657405835|gb|KEH44276.1|/0/pectate lyase family protein [Medicago truncatula]
Medtr2g019530	2343	7.915	28.215	1.8338	Up	0.836039	K04957|1|3e-74|280|sita:101767716|hyperpolarization activated cyclic nucleotide-gated potassium channel 4;K04910|2|4e-31|137|mis:MICPUN_98786|potassium voltage-gated channel Eag-related subfamily H member 7;K04955|3|1e-27|125|mis:MICPUN_81532|hyperpolarization activated cyclic nucleotide-gated potassium channel 2;K04905|5|1e-20|102|mis:MICPUN_103982|potassium voltage-gated channel Eag-related sub…	-	-	GO:0006810//transport	gi|657396828|gb|AES64187.2|/0/inwardly rectifying potassium channel subunit [Medicago truncatula]
Medtr2g041550	633	933.095	3320.36	1.83124	Up	0.851693	K11426|1|9e-25|113|sly:101250545|SET and MYND domain-containing protein;K19476|3|9e-12|70.5|mdm:103418875|vacuolar protein sorting-associated protein IST1	GO:0005576//extracellular region;GO:0030312//external encapsulating structure	GO:0046914//transition metal ion binding;GO:0004871//signal transducer activity	GO:0009755//hormone-mediated signaling pathway	gi|657397929|gb|KEH37573.1|/4.20868e-100/auxin-binding protein ABP19a [Medicago truncatula]
Medtr1g086600	2061	12.22	43.23	1.82279	Up	0.841335	K01897|1|0.0|1276|mtr:MTR_1g086600|long-chain acyl-CoA synthetase [EC:6.2.1.3]	-	GO:0015645//fatty acid ligase activity	-	gi|657404509|gb|AES61618.2|/0/long-chain fatty acyl CoA ligase [Medicago truncatula]
Medtr2g035100	474	12.535	44.31	1.82167	Up	0.841567	K02553|1|2e-11|68.6|bvg:104906773|regulator of ribonuclease activity A	GO:0044424	-	GO:0006950//response to stress	gi|357449105|ref|XP_003594829.1|/1.50124e-84/Pathogenesis-related protein PR10 [Medicago truncatula]
Medtr3g070890	815.39	3.12	10.93	1.80868	Up	0.803735	K01817|1|4e-106|384|mtr:MTR_3g070890|phosphoribosylanthranilate isomerase [EC:5.3.1.24]	-	GO:0016861//intramolecular oxidoreductase activity, interconverting aldoses and ketoses;GO:0016861//intramolecular oxidoreductase activity, interconverting aldoses and ketoses;GO:0016853//isomerase activity	GO:0006568//tryptophan metabolic process;GO:0008652//cellular amino acid biosynthetic process;GO:0006568//tryptophan metabolic process;GO:0008652//cellular amino acid biosynthetic process;GO:0006568//tryptophan metabolic process;GO:0008652//cellular amino acid biosynthetic process	gi|657394083|gb|KEH34799.1|/1.88951e-105/N-(5-phosphoribosyl)anthranilate isomerase [Medicago truncatula]
Medtr4g116530	450	6.3	22.06	1.80801	Up	0.830262	K03549|1|1e-10|65.5|mtr:MTR_092s0008|KUP system potassium uptake protein	-	-	-	gi|355510570|gb|AES91712.1|/6.55627e-87/stress induced protein [Medicago truncatula]
Medtr7g069950	798	15.56	54.465	1.80749	Up	0.843327	K02987|1|1e-147|522|mtr:MTR_7g069950|small subunit ribosomal protein S4e	GO:0030529//ribonucleoprotein complex	GO:0003676//nucleic acid binding;GO:0005198//structural molecule activity	GO:0010467//gene expression	gi|357506135|ref|XP_003623356.1|/5.5746e-147/40S ribosomal protein S4 [Medicago truncatula]
Medtr3g024510	1113	6.73	23.53	1.80582	Up	0.831707	K10960|1|8e-49|194|atr:18422248|geranylgeranyl reductase [EC:1.3.1.83];K17604|2|8e-49|194|pop:POPTR_0012s13550g|zinc finger SWIM domain-containing protein 3;K00679|3|3e-44|179|cic:CICLE_v10027727mg|phospholipid:diacylglycerol acyltransferase [EC:2.3.1.158];K01969|4|1e-30|134|mtr:MTR_086s0015|3-methylcrotonyl-CoA carboxylase beta subunit [EC:6.4.1.4]	-	GO:0016787//hydrolase activity	GO:0044238	gi|657392121|gb|KEH33152.1|/0/GDSL-like lipase/acylhydrolase [Medicago truncatula]
Medtr5g081460	1089	12.95	45.24	1.80465	Up	0.841202	-	-	-	-	gi|357492485|ref|XP_003616531.1|/0/hypothetical protein MTR_5g081460 [Medicago truncatula]
Medtr8g104490	1322.48	3.96	13.735	1.79428	Up	0.813629	-	-	-	-	gi|355524901|gb|AET05355.1|/0/calmodulin-binding-like protein [Medicago truncatula]
Medtr4g079500	987	21.95	75.475	1.78178	Up	0.844804	-	-	-	-	gi|357474531|ref|XP_003607550.1|/2.57228e-137/Transcription factor RF2b [Medicago truncatula]
Medtr1g069085	360	7.265	24.81	1.77189	Up	0.831408	-	-	-	-	gi|657403556|gb|KEH42397.1|/1.39777e-20/hypothetical protein MTR_1g069085 [Medicago truncatula]
Medtr6g049280	379.42	27.055	92.05	1.76652	Up	0.845219	-	-	-	-	gi|657382366|gb|KEH26285.1|/1.41603e-33/heavy metal-associated domain protein [Medicago truncatula]
Medtr1g076430	1551	5.11	17.275	1.75729	Up	0.821033	K15397|1|0.0|978|cam:101515096|3-ketoacyl-CoA synthase [EC:2.3.1.199]	-	-	-	gi|657404025|gb|KEH42797.1|/0/3-ketoacyl-CoA synthase-like protein [Medicago truncatula]
Medtr8g009280	408	29.37	98.795	1.75009	Up	0.845037	K04078|1|2e-70|263|mtr:MTR_8g009280|chaperonin GroES	GO:0044424	-	GO:0044267//cellular protein metabolic process	gi|357513033|ref|XP_003626805.1|/1.6502e-69/10 kDa chaperonin [Medicago truncatula]
Medtr1g111580	171	4.3	14.42	1.74566	Up	0.814127	-	-	-	-	gi|657405834|gb|KEH44275.1|/2.03349e-11/hypothetical protein MTR_1g111580 [Medicago truncatula]
Medtr2g015040	474	12.65	42.315	1.74203	Up	0.838745	K13433|1|6e-36|149|sot:102580067|pathogenesis-related genes transcriptional activator PTI5;K14516|3|9e-27|119|pvu:PHAVU_006G106100g|ethylene-responsive transcription factor 1	-	-	GO:0006351//transcription, DNA-templated	gi|357446829|ref|XP_003593690.1|/6.55737e-64/Ethylene-responsive transcription factor [Medicago truncatula]
Medtr5g016010	987	11.295	37.63	1.7362	Up	0.8374	K00430|1|0.0|635|mtr:MTR_5g016010|peroxidase [EC:1.11.1.7]	-	GO:0005506//iron ion binding;GO:0003824//catalytic activity;GO:0016209//antioxidant activity	GO:0008152//metabolic process;GO:0006950//response to stress	gi|357453649|ref|XP_003597105.1|/0/Peroxidase [Medicago truncatula]
Medtr3g014290	1254	7.515	24.805	1.72279	Up	0.830013	K00924|1|4e-23|109|eus:EUTSA_v10013365mg|;K01381|4|3e-22|106|smo:SELMODRAFT_13348|saccharopepsin [EC:3.4.23.25]	-	GO:0004175//endopeptidase activity	GO:0019538//protein metabolic process	gi|657391897|gb|AES68738.2|/0/aspartic proteinase nepenthesin-like protein [Medicago truncatula]
Medtr8g087890	1092	40.92	134.4	1.71566	Up	0.845203	K10960|1|7e-56|218|atr:18422248|geranylgeranyl reductase [EC:1.3.1.83];K00679|2|1e-51|204|cic:CICLE_v10027727mg|phospholipid:diacylglycerol acyltransferase [EC:2.3.1.158];K17604|3|2e-48|193|pop:POPTR_0012s13550g|zinc finger SWIM domain-containing protein 3;K01969|4|1e-39|164|mtr:MTR_086s0015|3-methylcrotonyl-CoA carboxylase beta subunit [EC:6.4.1.4]	-	GO:0016787//hydrolase activity	GO:0044238	gi|357519183|ref|XP_003629880.1|/0/GDSL esterase/lipase [Medicago truncatula]
Medtr2g100110	2526	3.96	12.995	1.71438	Up	0.808649	K12309|1|0.0|927|pxb:103943992|beta-galactosidase [EC:3.2.1.23]	-	GO:0030246//carbohydrate binding;GO:0015925//galactosidase activity;GO:0043167//ion binding;GO:0030246//carbohydrate binding;GO:0015925//galactosidase activity;GO:0043167//ion binding	GO:0044238;GO:0044238	gi|357454655|ref|XP_003597608.1|/0/Beta-galactosidase [Medicago truncatula]
Medtr5g030500	654	4.155	13.585	1.70909	Up	0.810591	K14496|1|2e-112|404|mtr:MTR_5g030500|abscisic acid receptor PYR/PYL family	-	-	-	gi|657384461|gb|AES95873.2|/1.23369e-113/abscisic acid receptor PYR1-like protein [Medicago truncatula]
Medtr4g076440	990	3.44	11.235	1.70752	Up	0.800996	K03243|1|2e-91|335|mtr:MTR_4g076250|translation initiation factor 5B;K19619|2|2e-45|183|crb:CARUB_v10012467mg|tyrosyl-DNA phosphodiesterase 2 [EC:3.1.4.-];K15429|4|4e-43|175|cic:CICLE_v10007363mg|tRNA (guanine37-N1)-methyltransferase [EC:2.1.1.228]	-	GO:0043167//ion binding;GO:0008422//beta-glucosidase activity	GO:0044238	gi|357474063|ref|XP_003607316.1|/0/Glucan endo-1 3-beta-d-glucosidase [Medicago truncatula]
Medtr7g073250	702	20.47	66.655	1.7032	Up	0.841999	K02356|1|3e-108|391|mtr:MTR_7g073250|elongation factor P	GO:0044424	GO:0008135//translation factor activity, nucleic acid binding	GO:0006412//translation;GO:0006518//peptide metabolic process	gi|357506667|ref|XP_003623622.1|/1.52847e-107/Elongation factor P [Medicago truncatula]
Medtr6g011890	798	884.525	2875.84	1.70101	Up	0.848307	K08912|1|4e-142|504|mtr:MTR_6g012110|light-harvesting complex II chlorophyll a/b binding protein 1	GO:0009536//plastid	-	GO:0006091//generation of precursor metabolites and energy	gi|657380962|gb|KEH25007.1|/3.61335e-146/light-harvesting complex I chlorophyll A/B-binding protein [Medicago truncatula]
Medtr6g090535	192	5.735	18.54	1.69278	Up	0.821215	-	-	-	-	gi|657383547|gb|KEH27242.1|/1.92249e-22/arabinogalactan protein [Medicago truncatula]
Medtr6g083270	1374	5.935	19.155	1.6904	Up	0.822261	K04730|1|8e-110|397|gmx:100800335|interleukin-1 receptor-associated kinase 1 [EC:2.7.11.1]	-	-	-	gi|657383280|gb|KEH27021.1|/0/Chitinase / Hevein / PR-4 / Wheatwin2 [Medicago truncatula]
Medtr5g084540	483	243.605	782.13	1.68286	Up	0.847211	-	-	-	-	gi|357493047|ref|XP_003616812.1|/1.54512e-10/Cold and drought-regulated protein CORA [Medicago truncatula]
Medtr6g091680	717	6.065	19.345	1.67338	Up	0.822062	K00588|1|4e-125|447|mtr:MTR_6g091680|caffeoyl-CoA O-methyltransferase [EC:2.1.1.104]	-	-	-	gi|357501165|ref|XP_003620871.1|/1.88037e-124/Caffeoyl-CoA O-methyltransferase [Medicago truncatula]
Medtr7g071120	1488	4.605	14.65	1.66963	Up	0.811886	K13424|1|0.0|932|mtr:MTR_7g071120|WRKY transcription factor 33	-	-	-	gi|657378498|gb|AES79679.2|/0/WRKY transcription factor [Medicago truncatula]
Medtr0011s0020	2079	6.53	20.595	1.65714	Up	0.823274	K10999|1|2e-96|353|dosa:Os01t0750300-01|cellulose synthase A [EC:2.4.1.12]	-	-	-	gi|657371500|gb|KEH17490.1|/0/cellulose synthase-like protein [Medicago truncatula]
Medtr2g029815	1059	19.305	60.885	1.65711	Up	0.840123	K00430|1|0.0|669|mtr:MTR_2g029820|peroxidase [EC:1.11.1.7]	-	-	-	gi|657397278|gb|KEH37050.1|/0/peroxidase family protein [Medicago truncatula]
Medtr5g018050	1068	13.37	42.14	1.65619	Up	0.836255	K14498|1|1e-124|445|cam:101505626|serine/threonine-protein kinase SRK2 [EC:2.7.11.1]	-	GO:0004672//protein kinase activity;GO:0032559;GO:0004672//protein kinase activity;GO:0032559	GO:0006464//cellular protein modification process;GO:0006464//cellular protein modification process	gi|657384083|gb|KEH27540.1|/2.52146e-140/sucrose nonfermenting 1(SNF1)-related kinase [Medicago truncatula]
Medtr4g124910	762	21.705	67.995	1.6474	Up	0.840588	K04078|1|3e-137|488|mtr:MTR_4g124910|chaperonin GroES	GO:0044424;GO:0044424	GO:0032559;GO:0032559	GO:0044267//cellular protein metabolic process;GO:0044267//cellular protein metabolic process	gi|357479371|ref|XP_003609971.1|/1.40566e-136/20 kDa chaperonin [Medicago truncatula]
Medtr8g097200	708	27.03	84.65	1.64695	Up	0.841766	K12462|1|1e-116|419|mtr:MTR_8g097200|Rho GDP-dissociation inhibitor	-	-	-	gi|357520423|ref|XP_003630500.1|/6.97184e-116/Rho GDP-dissociation inhibitor [Medicago truncatula]
Medtr6g026820	219	6.885	21.54	1.64549	Up	0.823805	-	-	-	-	gi|357497247|ref|XP_003618912.1|/1.69921e-34/hypothetical protein MTR_6g026820 [Medicago truncatula]
Medtr4g106590	648	16.575	51.455	1.6343	Up	0.837251	K14492|1|4e-95|347|mtr:MTR_4g106590|two-component response regulator ARR-A family	-	GO:0004871//signal transducer activity;GO:0016772//transferase activity, transferring phosphorus-containing groups	GO:0006351//transcription, DNA-templated;GO:0007165//signal transduction;GO:0006796//phosphate-containing compound metabolic process	gi|657390315|gb|AES91134.2|/2.28718e-96/two-component response regulator ARR3-like protein [Medicago truncatula]
Medtr5g024560	903	12.555	38.935	1.63281	Up	0.834114	K07088|1|8e-161|566|mtr:MTR_5g024560|uncharacterized protein	-	-	-	gi|355513730|gb|AES95353.1|/4.17979e-160/auxin efflux carrier family protein [Medicago truncatula]
Medtr8g098840	1413	11.445	35.275	1.62393	Up	0.832155	K01184|1|2e-28|127|crb:CARUB_v10003473mg|polygalacturonase [EC:3.2.1.15]	-	GO:0004553//hydrolase activity, hydrolyzing O-glycosyl compounds	GO:0044238;GO:0045229//external encapsulating structure organization	gi|657375903|gb|KEH21119.1|/0/polygalacturonase/glycoside hydrolase family protein [Medicago truncatula]
Medtr1g082580	1341	14.055	43.285	1.62278	Up	0.834512	K04733|1|0.0|847|mtr:MTR_1g082580|interleukin-1 receptor-associated kinase 4 [EC:2.7.11.1]	-	GO:0004672//protein kinase activity;GO:0032559	GO:0006464//cellular protein modification process	gi|357441597|ref|XP_003591076.1|/0/Protein kinase 2B [Medicago truncatula]
Medtr3g102980	711	19.945	61.415	1.62256	Up	0.838164	-	-	-	-	gi|657395531|gb|KEH35805.1|/2.27368e-98/C2H2-type zinc finger protein [Medicago truncatula]
Medtr4g007250	516	15.785	48.32	1.61407	Up	0.83501	-	-	GO:0046914//transition metal ion binding	-	gi|388497790|gb|AFK36961.1|/1.77075e-69/unknown [Medicago truncatula]
Medtr3g436100	465	88.745	270.58	1.60832	Up	0.842679	-	-	-	-	gi|657392395|gb|KEH33346.1|/1.24939e-88/leginsulin related MtN11/16/17 family [Medicago truncatula]
Medtr4g083110	258	11.045	33.63	1.60636	Up	0.830627	-	-	-	-	gi|357475041|ref|XP_003607806.1|/4.94302e-34/hypothetical protein MTR_4g083110 [Medicago truncatula]
Medtr5g024580	510	13.46	40.98	1.60624	Up	0.833101	K07088|1|4e-81|300|mtr:MTR_5g024640|uncharacterized protein	GO:0031224//intrinsic component of membrane	-	GO:0006810//transport	gi|657384278|gb|AES95354.2|/2.43965e-92/auxin efflux carrier family protein [Medicago truncatula]
Medtr3g064370	1264.67	19.95	60.575	1.60233	Up	0.836255	K17839|1|0.0|757|mtr:MTR_3g064370|polyamine oxidase [EC:1.5.3.17 1.5.3.-]	-	-	-	gi|357460683|ref|XP_003600623.1|/0/Polyamine oxidase [Medicago truncatula]
Medtr1g105755	1818	4.495	13.57	1.59403	Up	0.803137	K04733|1|4e-99|362|mtr:MTR_114s0029|interleukin-1 receptor-associated kinase 4 [EC:2.7.11.1];K04730|4|5e-97|355|bvg:104901103|interleukin-1 receptor-associated kinase 1 [EC:2.7.11.1]	-	-	-	gi|657405476|gb|KEH43957.1|/0/cysteine-rich receptor-kinase-like protein [Medicago truncatula]
Medtr8g013680	747	21.63	65.16	1.59095	Up	0.836039	K09873|1|2e-120|432|mtr:MTR_8g013680|aquaporin TIP	GO:0031224//intrinsic component of membrane	-	GO:0006810//transport	gi|388520985|gb|AFK48554.1|/8.79324e-120/unknown [Medicago truncatula]
Medtr2g090265	777	43.425	130.445	1.58684	Up	0.83926	K13754|1|1e-14|80.5|vvi:104881844|solute carrier family 24 (sodium/potassium/calcium exchanger), member 6	-	-	GO:0000003//reproduction	gi|657399726|gb|KEH39113.1|/5.34009e-155/expansin-like protein B1 [Medicago truncatula]
Medtr7g074120	948	6.82	20.415	1.58179	Up	0.817712	-	-	-	-	gi|657378596|gb|AES79874.2|/4.50277e-160/plant/F17O14-7 protein [Medicago truncatula]
Medtr4g076470	990	59.015	176.635	1.58162	Up	0.839724	K03243|1|2e-74|279|mtr:MTR_4g076250|translation initiation factor 5B;K15429|2|5e-45|182|cic:CICLE_v10007363mg|tRNA (guanine37-N1)-methyltransferase [EC:2.1.1.228];K19619|4|2e-41|169|crb:CARUB_v10012467mg|tyrosyl-DNA phosphodiesterase 2 [EC:3.1.4.-]	-	GO:0043167//ion binding;GO:0008422//beta-glucosidase activity	GO:0044238	gi|357474069|ref|XP_003607319.1|/0/Endo-beta-1 3-glucanase [Medicago truncatula]
Medtr3g032530	1023	36.575	109.29	1.57923	Up	0.838297	K00559|1|0.0|699|mtr:MTR_3g032530|sterol 24-C-methyltransferase [EC:2.1.1.41]	-	GO:0016741;GO:0016741;GO:0016741;GO:0016741;GO:0016741	GO:0006730//one-carbon metabolic process;GO:0008202//steroid metabolic process;GO:0006730//one-carbon metabolic process;GO:0008202//steroid metabolic process;GO:0006730//one-carbon metabolic process;GO:0008202//steroid metabolic process;GO:0006730//one-carbon metabolic process;GO:0008202//steroid metabolic process;GO:0006730//one-carbon metabolic process;GO:0008202//steroid metabolic process	gi|357458199|ref|XP_003599380.1|/0/Cycloartenol-C-24-methyltransferase [Medicago truncatula]
Medtr3g097350	1722	5.855	17.425	1.57342	Up	0.807171	-	GO:0031224//intrinsic component of membrane	-	GO:0051234//establishment of localization	gi|657395300|gb|KEH35657.1|/0/patellin-3 protein [Medicago truncatula]
Medtr5g012210	561	17.71	52.595	1.57036	Up	0.828652	K00759|1|9e-103|372|mtr:MTR_5g012210|adenine phosphoribosyltransferase [EC:2.4.2.7]	-	-	-	gi|357481985|ref|XP_003611278.1|/4.48871e-102/Adenine phosphoribosyltransferase-like protein [Medicago truncatula]
Medtr7g034345	1078.41	25.215	74.61	1.56509	Up	0.831491	K07056|1|1e-05|51.6|mis:MICPUN_101770|16S rRNA (cytidine1402-2'-O)-methyltransferase [EC:2.1.1.198]	GO:0009536//plastid	GO:0008168//methyltransferase activity;GO:0008169//C-methyltransferase activity	GO:0044237//cellular metabolic process;GO:0006783//heme biosynthetic process	gi|657377305|gb|KEH22210.1|/0/uroporphyrinogen-III C-methyltransferase [Medicago truncatula]
Medtr4g101650	1773	10.785	31.765	1.55841	Up	0.821547	K00423|1|1e-142|507|cmo:103491644|L-ascorbate oxidase [EC:1.10.3.3]	-	GO:0016682//oxidoreductase activity, acting on diphenols and related substances as donors, oxygen as acceptor;GO:0046914//transition metal ion binding	GO:0008152//metabolic process	gi|357476949|ref|XP_003608760.1|/0/Monocopper oxidase-like protein SKU5 [Medicago truncatula]
Medtr6g090810	861	6.325	18.56	1.55306	Up	0.807437	-	-	-	-	gi|357501049|ref|XP_003620813.1|/1.32578e-144/hypothetical protein MTR_6g090810 [Medicago truncatula]
Medtr8g102150	951	15.9	46.505	1.54836	Up	0.825548	K00469|1|0.0|668|mtr:MTR_8g102150|inositol oxygenase [EC:1.13.99.1]	GO:0044424	GO:0046914//transition metal ion binding;GO:0016701//oxidoreductase activity, acting on single donors with incorporation of molecular oxygen	GO:0006020//inositol metabolic process	gi|357520775|ref|XP_003630676.1|/0/Inositol oxygenase [Medicago truncatula]
Medtr4g113840	423	14.28	41.655	1.54449	Up	0.823124	K03426|1|3e-28|124|obr:102714020|NAD+ diphosphatase [EC:3.6.1.22];K15407|2|4e-15|80.1|csl:COCSUDRAFT_65423|queuine tRNA-ribosyltransferase subunit QTRTD1 [EC:2.4.2.29];K13098|3|5e-06|50.1|egu:105033649|RNA-binding protein FUS	-	-	-	gi|657390629|gb|AES91464.2|/1.36964e-76/zinc finger (Ran-binding) family protein [Medicago truncatula]
Medtr4g058910	1209	8.42	24.465	1.53883	Up	0.814359	K17894|1|2e-28|127|sita:101775857|GATA-binding protein 2;K19027|2|3e-06|53.9|obr:102720665|zinc finger FYVE domain-containing protein 26	-	-	-	gi|657388007|gb|KEH30032.1|/0/GATA type zinc finger transcription factor family protein [Medicago truncatula]
Medtr3g437820	681	5.925	17.165	1.53458	Up	0.802706	K13420|1|5e-15|81.6|cmo:103489334|LRR receptor-like serine/threonine-protein kinase FLS2 [EC:2.7.11.1]	-	-	-	gi|657392454|gb|KEH33405.1|/4.15891e-107/polygalacturonase inhibitor protein [Medicago truncatula]
Medtr1g043080	768	5.775	16.635	1.52633	Up	0.801428	K09422|1|1e-143|509|mtr:MTR_1g043080|myb proto-oncogene protein, plant	-	-	-	gi|217072426|gb|ACJ84573.1|/5.98485e-143/unknown [Medicago truncatula]
Medtr4g007560	477	13.38	38.2	1.51349	Up	0.820518	-	-	-	-	gi|657386198|gb|KEH28562.1|/2.73686e-57/transmembrane protein, putative [Medicago truncatula]
Medtr3g096920	884.38	9.565	27.26	1.51095	Up	0.81489	K13126|1|6e-10|65.5|fve:101312606|polyadenylate-binding protein;K02437|2|1e-08|61.2|pxb:103941124|glycine cleavage system H protein;K05941|3|8e-08|58.5|mdm:103435918|glutathione gamma-glutamylcysteinyltransferase [EC:2.3.2.15];K00162|4|4e-07|56.2|obr:102719045|pyruvate dehydrogenase E1 component beta subunit [EC:1.2.4.1]	-	-	-	gi|357464805|ref|XP_003602684.1|/0/NAC-domain protein [Medicago truncatula]
Medtr5g017890	2094	6.6	18.76	1.50712	Up	0.804698	K04421|1|0.0|638|gmx:100796935|mitogen-activated protein kinase kinase kinase 3 [EC:2.7.11.25];K11229|3|1e-118|428|rcu:RCOM_1591950|mitogen-activated protein kinase kinase kinase [EC:2.7.11.1]	-	-	-	gi|657384078|gb|AES94750.2|/0/MAP kinase kinase kinase [Medicago truncatula]
Medtr1g048610	696	13.035	36.965	1.50377	Up	0.819771	K09286|1|2e-67|255|cam:101492500|EREBP-like factor	-	GO:0005488//binding	GO:0006952//defense response	gi|657402431|gb|KEH41321.1|/1.00392e-111/ethylene response factor [Medicago truncatula]
Medtr5g058090	2691	18.655	52.865	1.50275	Up	0.823855	K16224|1|2e-160|567|ath:AT2G19190|senescence-induced receptor-like serine/threonine-protein kinase;K04733|3|2e-132|474|pop:POPTR_0144s00230g|interleukin-1 receptor-associated kinase 4 [EC:2.7.11.1]	-	-	-	gi|357488843|ref|XP_003614709.1|/0/Receptor-like protein kinase [Medicago truncatula]
Medtr4g101780	447	11.845	33.47	1.49859	Up	0.81836	K14998|1|2e-12|71.2|mdm:103431243|surfeit locus 1 family protein	-	-	-	gi|657390066|gb|KEH31663.1|/2.59954e-67/Lipid transfer protein [Medicago truncatula]
Medtr2g436960	309	8.94	25.26	1.49851	Up	0.812998	K08910|1|2e-41|167|crb:CARUB_v10017894mg|light-harvesting complex I chlorophyll a/b binding protein 4	GO:0009521;GO:0031224//intrinsic component of membrane;GO:0009534//chloroplast thylakoid	GO:0046906//tetrapyrrole binding;GO:0043169//cation binding	GO:0006464//cellular protein modification process;GO:0006091//generation of precursor metabolites and energy	gi|657397560|gb|KEH37276.1|/5.00334e-55/light-harvesting complex I chlorophyll A/B-binding protein [Medicago truncatula]
Medtr3g009050	1440	29.26	82.205	1.4903	Up	0.827075	K13420|1|4e-47|189|sot:102581898|LRR receptor-like serine/threonine-protein kinase FLS2 [EC:2.7.11.1]	-	GO:0016628//oxidoreductase activity, acting on the CH-CH group of donors, NAD or NADP as acceptor;GO:0016772//transferase activity, transferring phosphorus-containing groups	GO:0006796//phosphate-containing compound metabolic process	gi|357455951|ref|XP_003598256.1|/0/Receptor-like protein kinase [Medicago truncatula]
Medtr2g008240	2328	24.6	68.88	1.48543	Up	0.825979	K15920|1|0.0|1529|mtr:MTR_2g008240|beta-D-xylosidase 4 [EC:3.2.1.37]	GO:0031012//extracellular matrix	GO:0015926//glucosidase activity	GO:0000272//polysaccharide catabolic process	gi|357445735|ref|XP_003593145.1|/0/Beta-xylosidase/alpha-L-arabinofuranosidase [Medicago truncatula]
Medtr7g108220	312	8.71	24.175	1.47277	Up	0.810292	K03676|1|8e-56|215|mtr:MTR_7g108220|glutaredoxin 3	-	GO:0015036//disulfide oxidoreductase activity	GO:0019725//cellular homeostasis	gi|357511167|ref|XP_003625872.1|/5.17011e-55/Glutaredoxin [Medicago truncatula]
Medtr1g006990	2220	12.165	33.74	1.47172	Up	0.817115	K18443|1|0.0|664|rcu:RCOM_0732470|golgi-specific brefeldin A-resistance guanine nucleotide exchange factor 1;K11267|2|3e-21|104|mtr:MTR_091s0011|sister chromatid cohesion protein PDS5;K13199|3|3e-21|104|mtr:MTR_7g081660|plasminogen activator inhibitor 1 RNA-binding protein	-	-	-	gi|357436279|ref|XP_003588415.1|/0/Subtilisin-like serine protease [Medicago truncatula]
Medtr6g015910	1395	11.01	30.265	1.45884	Up	0.81489	K12640|1|0.0|900|mtr:MTR_3g007320|brassinosteroid-6-oxidase 2 [EC:1.14.-.-]	-	GO:0016491//oxidoreductase activity;GO:0005506//iron ion binding	-	gi|657381137|gb|KEH25142.1|/0/cytochrome P450 family protein [Medicago truncatula]
Medtr1g099810	420	16.17	44.43	1.45821	Up	0.81997	-	-	-	-	gi|355481240|gb|AES62443.1|/2.06341e-56/heavy metal transport/detoxification superfamily protein [Medicago truncatula]
Medtr1g109350	1035	10.88	29.73	1.45024	Up	0.813811	K12135|1|1e-11|71.2|aly:ARALYDRAFT_488429|zinc finger protein CONSTANS	-	-	-	gi|358348813|ref|XP_003638437.1|/0/CONSTANS-like zinc finger protein [Medicago truncatula]
Medtr2g044920	501	136.58	372.59	1.44784	Up	0.829117	K02881|1|3e-56|197|mtr:MTR_2g044920|large subunit ribosomal protein L18	GO:0030529//ribonucleoprotein complex;GO:0030529//ribonucleoprotein complex	GO:0005198//structural molecule activity;GO:0005198//structural molecule activity	GO:0010467//gene expression;GO:0010467//gene expression	gi|357450229|ref|XP_003595391.1|/1.13166e-78/50S ribosomal protein L18 [Medicago truncatula]
Medtr1g099800	411	12.515	34.015	1.44251	Up	0.815754	K12823|1|8e-08|55.8|egu:105040068|ATP-dependent RNA helicase DDX5/DBP2 [EC:3.6.4.13];K10572|2|1e-06|51.6|mdm:103423459|inositol-pentakisphosphate 2-kinase [EC:2.7.1.158];K19307|3|1e-06|51.6|eus:EUTSA_v10011398mg|25S rRNA (uracil2634-N3)-methyltransferase [EC:2.1.1.313]	-	-	-	gi|355481239|gb|AES62442.1|/2.46308e-57/heavy metal transport/detoxification superfamily protein [Medicago truncatula]
Medtr4g091370	1557	36.585	99.43	1.44243	Up	0.825531	K08150|1|7e-52|205|sot:102593131|MFS transporter, SP family, solute carrier family 2 (myo-inositol transporter), member 13	GO:0031224//intrinsic component of membrane	GO:0016628//oxidoreductase activity, acting on the CH-CH group of donors, NAD or NADP as acceptor;GO:0022857//transmembrane transporter activity	GO:0008152//metabolic process;GO:0071702	gi|357475943|ref|XP_003608257.1|/0/Sugar transport protein [Medicago truncatula]
Medtr8g076270	153	9.105	24.74	1.44211	Up	0.809263	-	-	-	-	gi|357518141|ref|XP_003629359.1|/5.24487e-23/hypothetical protein MTR_8g076270 [Medicago truncatula]
Medtr6g015350	1002	14.535	39.49	1.44196	Up	0.817746	-	-	-	-	gi|657381061|gb|KEH25066.1|/1.25005e-179/TCP family transcription factor [Medicago truncatula]
Medtr4g007600	480	55.74	150.865	1.43647	Up	0.826892	-	-	-	-	gi|657386203|gb|KEH28567.1|/4.97481e-38/hypothetical protein MTR_4g007600 [Medicago truncatula]
Medtr1g018760	978	87.175	235.645	1.43463	Up	0.827556	K13051|1|0.0|646|mtr:MTR_1g018760|beta-aspartyl-peptidase (threonine type) [EC:3.4.19.5]	-	GO:0016811//hydrolase activity, acting on carbon-nitrogen (but not peptide) bonds, in linear amides	-	gi|357437701|ref|XP_003589126.1|/0/L-asparaginase [Medicago truncatula]
Medtr6g033740	2442	11.405	30.52	1.42009	Up	0.813031	K03231|1|7e-124|445|mtr:MTR_1g101870|elongation factor 1-alpha;K13254|2|2e-59|231|sita:101752832|spastin [EC:3.6.4.3]	-	GO:0017111//nucleoside-triphosphatase activity;GO:0000166//nucleotide binding	-	gi|657381753|gb|KEH25715.1|/0/P-loop nucleoside triphosphate hydrolase superfamily protein [Medicago truncatula]
Medtr4g104320	1224	78.555	207.86	1.40384	Up	0.825913	K01728|1|0.0|721|mtr:MTR_4g104320|pectate lyase [EC:4.2.2.2]	-	GO:0003824//catalytic activity	-	gi|357477247|ref|XP_003608909.1|/0/Pectate lyase [Medicago truncatula]
Medtr8g028695	1434	12.03	31.74	1.39967	Up	0.812649	K04733|1|2e-155|549|obr:102720033|interleukin-1 receptor-associated kinase 4 [EC:2.7.11.1];K04730|5|7e-144|511|sita:101757628|interleukin-1 receptor-associated kinase 1 [EC:2.7.11.1]	-	GO:0004702//receptor signaling protein serine/threonine kinase activity;GO:0032559	GO:0006464//cellular protein modification process	gi|357504339|ref|XP_003622458.1|/0/hypothetical protein MTR_7g037990 [Medicago truncatula]
Medtr0003s0560	1382.65	12.51	32.975	1.39829	Up	0.813164	K16297|1|4e-144|511|cam:101501903|serine carboxypeptidase-like clade II [EC:3.4.16.-]	-	GO:0004180//carboxypeptidase activity;GO:0004180//carboxypeptidase activity	-	gi|657371687|gb|KEH17669.1|/0/serine carboxypeptidase-like protein [Medicago truncatula]
Medtr1g084980	2166	7.67	20.18	1.39563	Up	0.801311	K12126|1|0.0|856|mtr:MTR_1g084980|phytochrome-interacting factor 3	-	-	-	gi|357441953|ref|XP_003591254.1|/0/Transcription factor PIF3 [Medicago truncatula]
Medtr3g005450	594	8.79	23.05	1.39083	Up	0.804598	K02997|1|7e-99|359|mtr:MTR_4g021290|small subunit ribosomal protein S9e	-	-	-	gi|388505818|gb|AFK40975.1|/3.46116e-98/unknown [Medicago truncatula]
Medtr5g032670	438	45.75	119.88	1.38975	Up	0.82412	-	-	-	-	-
Medtr7g065660	678	7.685	20.075	1.38528	Up	0.800564	K00799|1|6e-127|453|mtr:MTR_7g065660|glutathione S-transferase [EC:2.5.1.18]	-	GO:0016765//transferase activity, transferring alkyl or aryl (other than methyl) groups	GO:0050896//response to stimulus	gi|657378266|gb|AES79420.2|/6.11048e-127/glutathione S-transferase, amino-terminal domain protein [Medicago truncatula]
Medtr5g043190	543	19.8	51.455	1.37781	Up	0.818094	-	-	-	-	gi|355515301|gb|AES96924.1|/5.71175e-88/DUF538 family protein [Medicago truncatula]
Medtr8g007035	600	36.415	93.815	1.36529	Up	0.822278	-	-	-	-	gi|657371914|gb|KEH17866.1|/1.80293e-78/plastocyanin-like domain protein [Medicago truncatula]
Medtr5g031180	1086	16.925	43.335	1.35638	Up	0.815322	K00083|1|5e-174|610|mtr:MTR_5g031180|cinnamyl-alcohol dehydrogenase [EC:1.1.1.195]	-	-	-	gi|657384477|gb|AES95930.2|/1.66567e-180/cinnamyl alcohol dehydrogenase-like protein [Medicago truncatula]
Medtr7g022160	3051	10.38	26.475	1.35082	Up	0.806408	K04730|1|2e-119|431|zma:100274594|interleukin-1 receptor-associated kinase 1 [EC:2.7.11.1]	GO:0016020//membrane	GO:0016491//oxidoreductase activity;GO:0004672//protein kinase activity;GO:0000166//nucleotide binding	GO:0008152//metabolic process	gi|357502883|ref|XP_003621730.1|/0/Probably inactive leucine-rich repeat receptor-like protein kinase [Medicago truncatula]
Medtr8g096900	747	11.01	27.98	1.34558	Up	0.80747	K14297|1|5e-10|65.1|zma:103652516|nuclear pore complex protein Nup98-Nup96	-	-	-	gi|657375801|gb|KEH21027.1|/7.37518e-151/pathogenesis-related thaumatin family protein [Medicago truncatula]
Medtr4g007060	950.06	19.04	47.24	1.31098	Up	0.812002	-	-	-	-	gi|357467921|ref|XP_003604245.1|/7.28295e-150/WRKY transcription factor [Medicago truncatula]
Medtr6g049320	375	19.625	48.63	1.30915	Up	0.812367	-	-	-	-	gi|657382369|gb|KEH26288.1|/1.49307e-49/heavy metal-associated domain protein [Medicago truncatula]
Medtr1g063850	1686	18.725	46.29	1.30573	Up	0.811819	K03086|1|2e-65|251|egr:104441287|RNA polymerase primary sigma factor	-	-	-	gi|657403360|gb|AES60705.2|/0/RNA polymerase sigma factor [Medicago truncatula]
Medtr4g057210	579	219.35	542.07	1.30524	Up	0.822145	K02939|1|2e-81|301|mtr:MTR_4g057210|large subunit ribosomal protein L9	-	-	-	gi|357472081|ref|XP_003606325.1|/7.99379e-81/50S ribosomal protein L9 [Medicago truncatula]
Medtr2g071760	468	88.7	218.94	1.30353	Up	0.819987	-	-	-	-	gi|657398912|gb|AES66474.2|/7.2978e-89/hypothetical protein MTR_2g071760 [Medicago truncatula]
Medtr1g101000	1245.19	17.63	43.49	1.30265	Up	0.810558	K00654|1|6e-16|85.9|pda:103698677|serine palmitoyltransferase [EC:2.3.1.50]	-	-	-	gi|657405175|gb|KEH43698.1|/0/pectinacetylesterase family protein [Medicago truncatula]
Medtr2g437530	645	122.895	302.93	1.30156	Up	0.820717	-	-	-	-	gi|657397605|gb|KEH37321.1|/1.80066e-77/DREPP plasma membrane protein [Medicago truncatula]
Medtr1g024980	1212	32.445	79.845	1.29921	Up	0.816451	-	-	-	-	gi|355478520|gb|AES59723.1|/0/C2H2-like zinc finger protein [Medicago truncatula]
Medtr2g461270	348	12.555	30.81	1.29514	Up	0.805096	K03768|1|3e-06|50.4|tcc:TCM_038270|peptidyl-prolyl cis-trans isomerase B (cyclophilin B) [EC:5.2.1.8]	-	-	-	gi|388493212|gb|AFK34672.1|/6.97984e-44/unknown [Medicago truncatula]
Medtr8g023150	1749	34.82	85.28	1.29229	Up	0.816135	K01051|1|0.0|1106|mtr:MTR_8g023150|pectinesterase [EC:3.1.1.11]	GO:0030312//external encapsulating structure	GO:0030234//enzyme regulator activity	GO:0071555//cell wall organization;GO:0045229//external encapsulating structure organization	gi|357514321|ref|XP_003627449.1|/0/Pectinesterase [Medicago truncatula]
Medtr4g104030	693	41.685	101.99	1.29083	Up	0.816982	K00940|1|2e-110|398|mtr:MTR_4g104030|nucleoside-diphosphate kinase [EC:2.7.4.6]	GO:0009536//plastid	GO:0043169//cation binding;GO:0016776//phosphotransferase activity, phosphate group as acceptor;GO:0032559	GO:0009209;GO:0006796//phosphate-containing compound metabolic process;GO:0009206;GO:0009132//nucleoside diphosphate metabolic process	gi|357477197|ref|XP_003608884.1|/9.30777e-110/Nucleoside diphosphate kinase [Medicago truncatula]
Medtr2g075780	1023	15.505	37.685	1.28126	Up	0.806823	K01307|1|2e-146|518|mtr:MTR_2g075770|gamma-glutamyl hydrolase [EC:3.4.19.9]	-	-	-	gi|657399096|gb|AES66560.2|/6.53815e-180/gamma-glutamylhydrolase [Medicago truncatula]
Medtr4g095450	972	26.615	64.58	1.27885	Up	0.812915	K00430|1|0.0|652|mtr:MTR_4g095450|peroxidase [EC:1.11.1.7]	-	GO:0005506//iron ion binding;GO:0003824//catalytic activity;GO:0016209//antioxidant activity	GO:0008152//metabolic process;GO:0006950//response to stress	gi|357476371|ref|XP_003608471.1|/0/Peroxidase [Medicago truncatula]
Medtr4g033025	177	19.6	47.325	1.27175	Up	0.808848	-	-	-	-	gi|657387126|gb|KEH29281.1|/4.3534e-14/hypothetical protein MTR_4g033025 [Medicago truncatula]
Medtr8g098335	1719	14.265	34.375	1.26888	Up	0.804714	-	-	-	-	gi|657375853|gb|KEH21069.1|/0/DUF3741 family protein [Medicago truncatula]
Medtr4g127480	2457	48.32	116.42	1.26865	Up	0.815803	K18443|1|1e-63|245|rcu:RCOM_0732470|golgi-specific brefeldin A-resistance guanine nucleotide exchange factor 1;K13199|2|1e-18|96.3|mtr:MTR_7g081660|plasminogen activator inhibitor 1 RNA-binding protein;K11267|3|8e-11|70.1|mtr:MTR_091s0011|sister chromatid cohesion protein PDS5	GO:0030312//external encapsulating structure;GO:0030312//external encapsulating structure;GO:0030312//external encapsulating structure;GO:0030312//external encapsulating structure	GO:0004175//endopeptidase activity;GO:0005515//protein binding;GO:0004175//endopeptidase activity;GO:0005515//protein binding;GO:0004175//endopeptidase activity;GO:0005515//protein binding;GO:0004175//endopeptidase activity;GO:0005515//protein binding	GO:0019538//protein metabolic process;GO:0044092//negative regulation of molecular function;GO:0019538//protein metabolic process;GO:0044092//negative regulation of molecular function;GO:0019538//protein metabolic process;GO:0044092//negative regulation of molecular function;GO:0019538//protein metabolic process;GO:0044092//negative regulation of molecular function	gi|657391226|gb|AES92256.2|/0/subtilisin-like serine protease [Medicago truncatula]
Medtr2g076340	1224	18.64	44.68	1.26123	Up	0.807553	K01599|1|0.0|808|mtr:MTR_2g076340|uroporphyrinogen decarboxylase [EC:4.1.1.37]	-	-	-	gi|357452165|ref|XP_003596359.1|/0/Uroporphyrinogen decarboxylase [Medicago truncatula]
Medtr4g088875	696	16.93	40.56	1.26048	Up	0.806308	K10666|1|2e-93|342|cam:101505573|E3 ubiquitin-protein ligase RNF5 [EC:2.3.2.27]	-	-	-	gi|657389362|gb|KEH31078.1|/7.3936e-131/E3 ubiquitin-protein ligase RMA1H1-like protein [Medicago truncatula]
Medtr7g075453	1257	23.18	55.425	1.25766	Up	0.810027	K03456|1|2e-46|187|mus:103981635|serine/threonine-protein phosphatase 2A regulatory subunit A;K06464|2|2e-32|140|atr:105420786|integrin beta 2;K06588|2|2e-32|140|atr:105420786|integrin beta 5;K19519|2|2e-32|140|atr:105420786|transforming growth factor-beta-induced protein	-	-	-	gi|657378640|gb|KEH23329.1|/1.58148e-148/fasciclin-like arabinogalactan protein [Medicago truncatula]
Medtr3g064350	618	13.095	31.11	1.24836	Up	0.801179	-	-	-	-	gi|388491038|gb|AFK33585.1|/1.03386e-71/unknown [Medicago truncatula]
Medtr8g099245	228	19.405	46	1.24521	Up	0.807337	-	-	-	-	gi|657375973|gb|KEH21189.1|/2.35596e-28/arabinogalactan peptide-like protein [Medicago truncatula]
Medtr7g062140	990	153.195	362.37	1.24209	Up	0.816882	K01256|1|1e-07|57.8|smo:SELMODRAFT_407075|aminopeptidase N [EC:3.4.11.2]	-	-	-	gi|657378109|gb|KEH22902.1|/4.51071e-174/NAD(P)-binding rossmann-fold protein [Medicago truncatula]
Medtr8g007295	1735.92	13.4	31.445	1.2306	Up	0.800299	K04567|1|0.0|795|cam:101510458|lysyl-tRNA synthetase, class II [EC:6.1.1.6]	GO:0044424;GO:0044424	GO:0004812//aminoacyl-tRNA ligase activity;GO:0046872//metal ion binding;GO:0032559;GO:0004812//aminoacyl-tRNA ligase activity;GO:0046872//metal ion binding;GO:0032559	GO:0006418//tRNA aminoacylation for protein translation;GO:0006418//tRNA aminoacylation for protein translation	gi|657371951|gb|KEH17903.1|/0/lysyl-tRNA synthetase (class II) [Medicago truncatula]
Medtr3g091560	1323	80.305	187.84	1.22594	Up	0.81509	K14411|1|3e-09|63.9|csv:101220676|RNA-binding protein Musashi	-	-	-	gi|657395009|gb|AES72508.2|/0/IQ calmodulin-binding motif protein [Medicago truncatula]
Medtr5g036580	1188	33.635	78.53	1.22328	Up	0.810923	K13648|1|1e-20|101|cic:CICLE_v10027946mg|alpha-1,4-galacturonosyltransferase [EC:2.4.1.43]	-	GO:0016740//transferase activity	-	gi|357486289|ref|XP_003613432.1|/0/Glycosyltransferase CAZy family GT8 [Medicago truncatula]
Medtr4g109600	1175.66	41.5	96.835	1.22242	Up	0.812218	K01126|1|9e-112|403|pop:POPTR_0015s06930g|glycerophosphoryl diester phosphodiesterase [EC:3.1.4.46]	-	GO:0008081//phosphoric diester hydrolase activity	GO:0019400	gi|657390510|gb|KEH32031.1|/0/glycerophosphoryl diester phosphodiesterase family protein [Medicago truncatula]
Medtr5g022210	507	41.195	96.07	1.22162	Up	0.812185	K03686|1|2e-11|68.9|cre:CHLREDRAFT_134605|molecular chaperone DnaJ	-	-	-	gi|357483785|ref|XP_003612179.1|/1.65395e-64/Chaperone protein dnaJ [Medicago truncatula]
Medtr2g010600	489	31.89	74.275	1.21977	Up	0.810408	K13449|1|2e-95|347|mtr:MTR_2g010600|pathogenesis-related protein 1	-	-	-	gi|357446161|ref|XP_003593358.1|/1.03056e-94/Pathogenesis-related protein 1a [Medicago truncatula]
Medtr7g085780	180	82.56	191.82	1.21624	Up	0.814475	-	-	-	-	gi|657379008|gb|AES80848.2|/4.79984e-13/transmembrane protein, putative [Medicago truncatula]
Medtr5g092080	1012.53	38.99	90.21	1.21018	Up	0.811205	K03098|1|1e-06|54.3|gmx:100500117|apolipoprotein D and lipocalin family protein	-	-	-	gi|657385898|gb|AET00442.2|/0/lipocalin-like domain protein [Medicago truncatula]
Medtr6g012110	798	239.975	553.73	1.2063	Up	0.815671	K08912|1|2e-141|501|mtr:MTR_6g012110|light-harvesting complex II chlorophyll a/b binding protein 1	GO:0009536//plastid	-	GO:0006091//generation of precursor metabolites and energy	gi|357496387|ref|XP_003618482.1|/1.01829e-140/Chlorophyll a/b-binding protein [Medicago truncatula]
Medtr3g113970	1353	41.78	96.355	1.20555	Up	0.811471	K07375|1|0.0|834|mtr:MTR_3g113970|tubulin beta	GO:0032991//macromolecular complex;GO:0015630//microtubule cytoskeleton;GO:0032991//macromolecular complex;GO:0015630//microtubule cytoskeleton	GO:0017111//nucleoside-triphosphatase activity;GO:0032561//guanyl ribonucleotide binding;GO:0017111//nucleoside-triphosphatase activity;GO:0032561//guanyl ribonucleotide binding	GO:0043623//cellular protein complex assembly;GO:0009207;GO:0007017//microtubule-based process;GO:0043623//cellular protein complex assembly;GO:0009207;GO:0007017//microtubule-based process	gi|357466961|ref|XP_003603765.1|/0/Tubulin beta chain [Medicago truncatula]
Medtr2g094090	1215	25.175	57.88	1.20107	Up	0.80669	K07359|1|0.0|835|mtr:MTR_2g094090|calcium/calmodulin-dependent protein kinase kinase [EC:2.7.11.17]	-	GO:0004674//protein serine/threonine kinase activity;GO:0032559;GO:0004674//protein serine/threonine kinase activity;GO:0032559;GO:0004674//protein serine/threonine kinase activity;GO:0032559	GO:0006464//cellular protein modification process;GO:0006464//cellular protein modification process;GO:0006464//cellular protein modification process	gi|357453879|ref|XP_003597220.1|/0/Calcium/calmodulin-dependent protein kinase kinase [Medicago truncatula]
Medtr2g436530	3450	18.72	42.965	1.19858	Up	0.80332	K10260|1|4e-06|55.1|cre:CHLREDRAFT_205525|F-box and WD-40 domain protein 7;K14555|2|7e-06|54.3|sly:101246325|U3 small nucleolar RNA-associated protein 13	-	-	-	gi|657397524|gb|KEH37240.1|/0/E3 ubiquitin-protein ligase LIN-like protein, putative [Medicago truncatula]
Medtr4g076430	990	71.29	163.255	1.19536	Up	0.812732	K03243|1|4e-81|301|mtr:MTR_4g076250|translation initiation factor 5B;K15429|2|9e-44|177|cic:CICLE_v10007363mg|tRNA (guanine37-N1)-methyltransferase [EC:2.1.1.228];K19619|3|3e-43|176|eus:EUTSA_v10006713mg|tyrosyl-DNA phosphodiesterase 2 [EC:3.1.4.-]	-	GO:0043167//ion binding;GO:0008422//beta-glucosidase activity	GO:0044238	gi|357474061|ref|XP_003607315.1|/0/Glucan endo-1,3-beta-glucosidase [Medicago truncatula]
Medtr5g088350	1248.83	154.09	352.45	1.19365	Up	0.813928	K07198|1|8e-178|623|tcc:TCM_041026|5'-AMP-activated protein kinase, catalytic alpha subunit [EC:2.7.11.11]	-	GO:0004674//protein serine/threonine kinase activity;GO:0032559;GO:0004674//protein serine/threonine kinase activity;GO:0032559	GO:0006464//cellular protein modification process;GO:0023052//signaling;GO:0006464//cellular protein modification process;GO:0023052//signaling	gi|357493713|ref|XP_003617145.1|/0/CBL-interacting protein kinase [Medicago truncatula]
Medtr8g096880	1053	58.135	132.35	1.18688	Up	0.811504	K01784|1|8e-158|556|cam:101510169|UDP-glucose 4-epimerase [EC:5.1.3.2]	GO:0044444;GO:0016020//membrane;GO:0044444;GO:0016020//membrane;GO:0044444;GO:0016020//membrane	GO:0005515//protein binding;GO:0016857//racemase and epimerase activity, acting on carbohydrates and derivatives;GO:0048037//cofactor binding;GO:0005515//protein binding;GO:0016857//racemase and epimerase activity, acting on carbohydrates and derivatives;GO:0048037//cofactor binding;GO:0005515//protein binding;GO:0016857//racemase and epimerase activity, acting on carbohydrates and derivatives;GO…	GO:0050896//response to stimulus;GO:0006012//galactose metabolic process;GO:0050896//response to stimulus;GO:0006012//galactose metabolic process;GO:0050896//response to stimulus;GO:0006012//galactose metabolic process	gi|657375798|gb|KEH21024.1|/0/UDP-D-glucose/UDP-D-galactose 4-epimerase [Medicago truncatula]
Medtr2g082410	585	238.09	541.865	1.18643	Up	0.814442	K02895|1|2e-78|291|mtr:MTR_2g082410|large subunit ribosomal protein L24	GO:0009532//plastid stroma;GO:0030529//ribonucleoprotein complex	GO:0005198//structural molecule activity	GO:0010467//gene expression	gi|357452635|ref|XP_003596594.1|/1.11126e-77/50S ribosomal protein L24 [Medicago truncatula]
Medtr8g006995	873	171.365	389.34	1.18396	Up	0.813363	K02926|1|3e-102|372|cam:101513780|large subunit ribosomal protein L4	-	-	-	gi|657371911|gb|KEH17863.1|/4.69372e-129/50S ribosomal protein L4, bacterial/organelle protein [Medicago truncatula]
Medtr1g076470	1050	77.04	174.53	1.1798	Up	0.811637	-	-	-	-	gi|657404028|gb|KEH42800.1|/8.68517e-171/phosphate-responsive 1 family protein [Medicago truncatula]
Medtr3g110720	1356	118.94	269.195	1.17842	Up	0.812533	K07374|1|0.0|841|cam:101494179|tubulin alpha	GO:0032991//macromolecular complex;GO:0015630//microtubule cytoskeleton	GO:0017111//nucleoside-triphosphatase activity;GO:0032561//guanyl ribonucleotide binding	GO:0043623//cellular protein complex assembly;GO:0009207;GO:0007017//microtubule-based process	gi|1174592|sp|P46259.1|TBA1_PEA/0/RecName: Full=Tubulin alpha-1 chain [Pisum sativum]
Medtr5g093830	1686	27.245	61.08	1.16471	Up	0.80415	-	-	GO:0016859//cis-trans isomerase activity	GO:0044267//cellular protein metabolic process;GO:0006810//transport	gi|357494705|ref|XP_003617641.1|/0/Trigger factor [Medicago truncatula]
Medtr4g051390	369	179.75	401.34	1.15883	Up	0.811803	K02874|1|7e-62|235|mtr:MetrCp023|large subunit ribosomal protein L14	GO:0030529//ribonucleoprotein complex;GO:0009536//plastid	GO:0003723//RNA binding;GO:0005198//structural molecule activity	GO:0010467//gene expression	gi|153012177|ref|YP_001381693.1|/4.70169e-61/ribosomal protein L14 [Medicago truncatula]
Medtr6g088610	2025	23.965	53.45	1.15726	Up	0.802689	K04730|1|0.0|650|egr:104440339|interleukin-1 receptor-associated kinase 1 [EC:2.7.11.1];K04733|5|3e-155|549|rcu:RCOM_1494360|interleukin-1 receptor-associated kinase 4 [EC:2.7.11.1]	-	GO:0004672//protein kinase activity;GO:0032559	GO:0006464//cellular protein modification process	gi|357500791|ref|XP_003620684.1|/0/Somatic embryogenesis receptor kinase [Medicago truncatula]
Medtr5g066730	2400	93.43	207.42	1.1506	Up	0.809861	K10523|1|3e-08|61.2|zma:103632235|speckle-type POZ protein	-	-	GO:0009987//cellular process	gi|657385213|gb|AES98295.2|/0/BTB/POZ domain plant protein [Medicago truncatula]
Medtr3g118070	1315.25	109.885	242.145	1.13988	Up	0.809578	K01845|1|0.0|799|mtr:MTR_3g118070|glutamate-1-semialdehyde 2,1-aminomutase [EC:5.4.3.8]	GO:0009536//plastid;GO:0009536//plastid	GO:0016869//intramolecular transferase activity, transferring amino groups;GO:0016769//transferase activity, transferring nitrogenous groups;GO:0048037//cofactor binding;GO:0016869//intramolecular transferase activity, transferring amino groups;GO:0016769//transferase activity, transferring nitrogenous groups;GO:0048037//cofactor binding	GO:0006779//porphyrin-containing compound biosynthetic process;GO:0006779//porphyrin-containing compound biosynthetic process	gi|657396312|gb|KEH36392.1|/0/glutamate-1-semialdehyde 2,1-aminomutase [Medicago truncatula]
Medtr0276s0040	1047	35.315	77.39	1.13187	Up	0.804299	K18635|1|3e-07|56.6|mis:MICPUN_109058|protein SPIRAL1 and related proteins	-	-	-	gi|657369958|gb|KEH16213.1|/1.57193e-180/DUF4057 family protein [Medicago truncatula]
Medtr4g053880	1479	38.955	84.895	1.12387	Up	0.804333	K13356|1|0.0|863|mtr:MTR_4g053880|alcohol-forming fatty acyl-CoA reductase [EC:1.2.1.84]	-	-	-	gi|657387808|gb|AES88360.2|/0/gland-specific fatty acyl-CoA reductase [Medicago truncatula]
Medtr4g076600	1110	110.41	238.37	1.11033	Up	0.807155	K01749|1|2e-180|632|mtr:MTR_4g076600|hydroxymethylbilane synthase [EC:2.5.1.61]	GO:0009536//plastid	GO:0016765//transferase activity, transferring alkyl or aryl (other than methyl) groups	GO:0006779//porphyrin-containing compound biosynthetic process;GO:0018065//protein-cofactor linkage	gi|357474093|ref|XP_003607331.1|/8.48442e-180/Porphobilinogen deaminase [Medicago truncatula]
Medtr5g098420	1266	70.85	152.63	1.1072	Up	0.806142	K03456|1|2e-106|386|mus:103981635|serine/threonine-protein phosphatase 2A regulatory subunit A;K06464|2|6e-36|152|atr:105420786|integrin beta 2;K06588|2|6e-36|152|atr:105420786|integrin beta 5;K19519|2|6e-36|152|atr:105420786|transforming growth factor-beta-induced protein	-	-	-	gi|357495517|ref|XP_003618047.1|/0/Fasciclin-like arabinogalactan protein [Medicago truncatula]
Medtr3g058430	567	128.975	277.3	1.10436	Up	0.806723	K02946|1|3e-65|248|cam:101505913|small subunit ribosomal protein S10	-	-	-	gi|657393185|gb|KEH34027.1|/4.56195e-86/30S ribosomal protein S10 [Medicago truncatula]
Medtr3g072330	1170	66.355	142.575	1.10344	Up	0.805046	K01599|1|0.0|778|mtr:MTR_3g072330|uroporphyrinogen decarboxylase [EC:4.1.1.37]	GO:0044424	GO:0016831//carboxy-lyase activity	GO:0006778//porphyrin-containing compound metabolic process	gi|357461511|ref|XP_003601037.1|/0/Uroporphyrinogen decarboxylase [Medicago truncatula]
Medtr4g019110	1350	93.575	200.285	1.09786	Up	0.806109	K07375|1|0.0|837|mtr:MTR_4g019110|tubulin beta	GO:0043234//protein complex;GO:0015630//microtubule cytoskeleton;GO:0030312//external encapsulating structure	GO:0017111//nucleoside-triphosphatase activity;GO:0032561//guanyl ribonucleotide binding	GO:0043623//cellular protein complex assembly;GO:0009207;GO:0007017//microtubule-based process	gi|357469067|ref|XP_003604818.1|/0/Tubulin beta chain [Medicago truncatula]
Medtr4g088615	912	162.225	346.485	1.0948	Up	0.806292	K02988|1|4e-30|132|cam:101511461|small subunit ribosomal protein S5	GO:0030529//ribonucleoprotein complex;GO:0044444;GO:0043229//intracellular organelle	-	-	gi|657389320|gb|KEH31036.1|/2.3286e-67/ribosomal protein S5 [Medicago truncatula]
Medtr4g057240	621	168.015	358.195	1.09216	Up	0.806358	K04565|1|1e-105|382|mtr:MTR_4g057240|superoxide dismutase, Cu-Zn family [EC:1.15.1.1]	GO:0009536//plastid	GO:0003824//catalytic activity;GO:0016209//antioxidant activity;GO:0043169//cation binding	GO:0072593//reactive oxygen species metabolic process	gi|657387910|gb|AES88525.2|/2.01877e-107/superoxide dismutase [Cu-Zn] protein [Medicago truncatula]
Medtr0147s0070	288	88.88	188.87	1.08746	Up	0.804914	K02922|1|2e-51|200|mtr:MTR_4g012910|large subunit ribosomal protein L37e	GO:0030529//ribonucleoprotein complex	GO:0043169//cation binding;GO:0003723//RNA binding;GO:0005198//structural molecule activity	GO:0010467//gene expression	gi|357468393|ref|XP_003604481.1|/1.30335e-50/Ribosomal protein L37 [Medicago truncatula]
Medtr7g078800	807	115.065	244.395	1.08677	Up	0.805461	K02931|1|3e-134|478|mtr:MTR_7g078800|large subunit ribosomal protein L5	GO:0030529//ribonucleoprotein complex	GO:0005198//structural molecule activity	GO:0010467//gene expression	gi|357507543|ref|XP_003624060.1|/1.60888e-133/50S ribosomal protein L5 [Medicago truncatula]
Medtr2g101770	456	233.43	495.385	1.08556	Up	0.806823	K02961|1|5e-63|239|mtr:MTR_2g101770|small subunit ribosomal protein S17	GO:0030529//ribonucleoprotein complex;GO:0009536//plastid	GO:0003723//RNA binding	-	gi|357454921|ref|XP_003597741.1|/2.49061e-62/30S ribosomal protein S17 [Medicago truncatula]
Medtr2g043230	765	100.88	213.1	1.07889	Up	0.804648	K04078|1|2e-125|448|cam:101498320|chaperonin GroES	GO:0044424	GO:0032559	GO:0044267//cellular protein metabolic process	gi|657397979|gb|KEH37615.1|/3.72825e-137/GroES chaperonin [Medicago truncatula]
Medtr4g034750	360	68.305	144.085	1.07686	Up	0.803386	K02878|1|3e-56|216|mtr:MetrCp022|large subunit ribosomal protein L16	GO:0030529//ribonucleoprotein complex;GO:0009536//plastid	GO:0003723//RNA binding;GO:0005198//structural molecule activity	GO:0010467//gene expression	gi|657387676|gb|AES87795.2|/1.7478e-55/50S ribosomal protein L16 [Medicago truncatula]
Medtr3g085210	579	63.335	133.6	1.07685	Up	0.803104	-	-	-	-	gi|388493262|gb|AFK34697.1|/4.52863e-84/unknown [Medicago truncatula]
Medtr3g103960	837	55.05	115.75	1.0722	Up	0.80176	K15172|1|1e-25|117|vcn:VOLCADRAFT_106802|transcription elongation factor SPT5	-	-	-	gi|357465645|ref|XP_003603107.1|/3.67493e-168/Zinc finger CCCH domain-containing protein [Medicago truncatula]
Medtr1g040430	606	119.66	251.01	1.0688	Up	0.803984	K09286|1|1e-39|163|gmx:100306125|EREBP-like factor	-	-	-	gi|327359341|gb|AEA51265.1|/6.13131e-90/ethylene response factor [Medicago truncatula]
Medtr3g027140	708	65.82	138	1.06807	Up	0.80239	K13126|1|5e-115|413|mtr:MTR_3g027140|polyadenylate-binding protein	GO:0032991//macromolecular complex	GO:0005488//binding	-	gi|357457543|ref|XP_003599052.1|/2.92914e-114/30S ribosomal protein [Medicago truncatula]
Medtr4g021725	228	461.715	222.7	-1.0519	Down	0.803503	-	-	-	-	gi|657386799|gb|KEH29049.1|/4.92389e-18/metallothionein [Medicago truncatula]
Medtr4g120420	714	190.23	91.625	-1.05393	Down	0.801693	-	-	-	-	gi|657390915|gb|KEH32311.1|/4.72846e-136/hypothetical protein MTR_4g120420 [Medicago truncatula]
Medtr5g071360	1755	438.26	210.915	-1.05513	Down	0.804316	K01953|1|0.0|1025|mtr:MTR_5g071360|asparagine synthase (glutamine-hydrolysing) [EC:6.3.5.4]	-	GO:0016884//carbon-nitrogen ligase activity, with glutamine as amido-N-donor;GO:0032559;GO:0016884//carbon-nitrogen ligase activity, with glutamine as amido-N-donor;GO:0032559	GO:0009064//glutamine family amino acid metabolic process;GO:0006528//asparagine metabolic process;GO:0009064//glutamine family amino acid metabolic process;GO:0006528//asparagine metabolic process	gi|357490847|ref|XP_003615711.1|/0/Asparagine synthetase [Medicago truncatula]
Medtr4g080350	1026	397.125	190.56	-1.05935	Down	0.804216	K05337|1|5e-18|92.4|olu:OSTLU_7956|ferredoxin;K03686|5|9e-12|71.6|vcn:VOLCADRAFT_121529|molecular chaperone DnaJ	-	GO:0005515//protein binding	-	gi|357474675|ref|XP_003607622.1|/0/Chaperone protein dnaJ [Medicago truncatula]
Medtr4g428370	522	828.38	396.465	-1.0631	Down	0.805063	-	-	GO:0005488//binding	GO:0051234//establishment of localization;GO:0010876//lipid localization	gi|657387004|gb|KEH29195.1|/3.56646e-89/Lipid transfer protein, partial [Medicago truncatula]
Medtr7g406840	1173	87.785	41.795	-1.07064	Down	0.800299	K10532|1|0.0|655|gmx:100812497|heparan-alpha-glucosaminide N-acetyltransferase [EC:2.3.1.78]	-	-	-	gi|657376403|gb|KEH21484.1|/0/heparan-alpha-glucosaminide N-acetyltransferase-like protein [Medicago truncatula]
Medtr3g076950	357.56	1066.52	503.99	-1.08144	Down	0.806906	-	-	-	-	gi|657394365|gb|KEH35027.1|/4.0692e-52/phloem specific protein [Medicago truncatula]
Medtr4g124930	753	277.47	130.445	-1.08889	Down	0.805727	-	-	-	-	gi|657391085|gb|KEH32424.1|/3.0655e-124/DUF581 family protein [Medicago truncatula]
Medtr4g132020	531	300.305	140.595	-1.09488	Down	0.805976	-	-	-	-	gi|355511478|gb|AES92620.1|/1.6308e-100/senescence regulator [Medicago truncatula]
Medtr8g035630	1029	185.065	86.115	-1.1037	Down	0.805843	K18980|1|0.0|642|mtr:MTR_8g035630|2-methylene-furan-3-one reductase [EC:1.3.1.105]	-	GO:0016491//oxidoreductase activity;GO:0005488//binding	GO:0008152//metabolic process	gi|357514739|ref|XP_003627658.1|/0/Quinone oxidoreductase-like protein [Medicago truncatula]
Medtr1g078000	1827	166.775	77.535	-1.10498	Down	0.805611	K13679|1|0.0|989|cam:101494573|granule-bound starch synthase [EC:2.4.1.242]	GO:0009536//plastid;GO:0009536//plastid	GO:0046527//glucosyltransferase activity;GO:0046527//glucosyltransferase activity	GO:0005982//starch metabolic process;GO:0005977//glycogen metabolic process;GO:0005982//starch metabolic process;GO:0005977//glycogen metabolic process	gi|657404142|gb|KEH42914.1|/0/granule bound starch synthase I, putative [Medicago truncatula]
Medtr2g010580	495	83.575	38.425	-1.12103	Down	0.80415	K13449|1|2e-94|343|mtr:MTR_2g010580|pathogenesis-related protein 1	-	-	-	gi|657396491|gb|AES63607.2|/6.75524e-97/CAP, cysteine-rich secretory protein, antigen 5, partial [Medicago truncatula]
Medtr5g092820	333	70.045	32.195	-1.12145	Down	0.802656	K03113|1|3e-59|226|mtr:MTR_5g092820|translation initiation factor 1	-	GO:0008135//translation factor activity, nucleic acid binding	GO:0006412//translation	gi|357494519|ref|XP_003617548.1|/2.1933e-58/Translation factor SUI1-like protein [Medicago truncatula]
Medtr7g101080	771	62.935	28.905	-1.12254	Down	0.801544	K06464|1|7e-19|94.7|atr:105420786|integrin beta 2;K06588|1|7e-19|94.7|atr:105420786|integrin beta 5;K19519|1|7e-19|94.7|atr:105420786|transforming growth factor-beta-induced protein;K03456|2|5e-11|68.6|mus:103981635|serine/threonine-protein phosphatase 2A regulatory subunit A	-	-	-	gi|657379694|gb|AES81833.2|/7.70065e-106/fasciclin-like arabinogalactan protein [Medicago truncatula]
Medtr4g082860	378	1570.33	718.78	-1.12745	Down	0.811023	-	-	-	-	gi|357474991|ref|XP_003607781.1|/1.71699e-50/Low-temperature inducible [Medicago truncatula]
Medtr8g035880	1020	150.02	68.575	-1.1294	Down	0.80762	K18980|1|0.0|634|mtr:MTR_036s0092|2-methylene-furan-3-one reductase [EC:1.3.1.105]	-	GO:0016491//oxidoreductase activity;GO:0005488//binding	GO:0008152//metabolic process	gi|357514779|ref|XP_003627678.1|/1.50704e-180/Quinone oxidoreductase-like protein [Medicago truncatula]
Medtr8g080640	1146	51.475	23.35	-1.14045	Down	0.800896	-	-	GO:0005488//binding	-	gi|657375187|gb|KEH20600.1|/0/HCP family protein with MYND-type zinc finger protein [Medicago truncatula]
Medtr1g115500	639	372.31	168.02	-1.14787	Down	0.811006	K05021|1|6e-97|353|pvu:PHAVU_007G009800g|chloride intracellular channel protein 1;K05022|2|2e-71|268|brp:103851061|chloride intracellular channel protein 2;K01873|3|2e-63|242|aly:ARALYDRAFT_326110|valyl-tRNA synthetase [EC:6.1.1.9];K00799|4|4e-18|91.7|csl:COCSUDRAFT_66501|glutathione S-transferase [EC:2.5.1.18]	-	-	-	gi|657406069|gb|KEH44498.1|/1.74035e-117/glutathione S-transferase [Medicago truncatula]
Medtr1g007380	1419	104.62	46.915	-1.15704	Down	0.80825	K14209|1|2e-122|439|egr:104451767|solute carrier family 36 (proton-coupled amino acid transporter)	-	-	-	gi|357436349|ref|XP_003588450.1|/0/Amino acid transporter [Medicago truncatula]
Medtr4g133900	786	42.82	19.1	-1.16471	Down	0.8001	-	-	-	-	gi|388494848|gb|AFK35490.1|/4.28138e-35/unknown [Medicago truncatula]
Medtr4g085910	1131	69.435	30.805	-1.1725	Down	0.806325	K14432|1|0.0|688|mtr:MTR_4g085910|ABA responsive element binding factor	-	-	-	gi|357475345|ref|XP_003607958.1|/0/ABSCISIC ACID-INSENSITIVE 5-like protein [Medicago truncatula]
Medtr0050s0240	585	85.82	37.865	-1.18045	Down	0.808815	K16911|1|2e-47|188|tcc:TCM_015015|ATP-dependent RNA helicase DDX21 [EC:3.6.4.13]	-	-	-	gi|657371017|gb|KEH17046.1|/2.81285e-97/embryo-specific protein [Medicago truncatula]
Medtr3g112160	974.48	598.175	263.685	-1.18175	Down	0.813811	K08999|1|9e-17|87.4|rcu:RCOM_0783240|uncharacterized protein	-	-	-	gi|657396038|gb|KEH36185.1|/7.43152e-126/wound-responsive family protein [Medicago truncatula]
Medtr3g074070	1331.52	116.325	51.035	-1.1886	Down	0.811056	K12662|1|2e-14|80.1|ota:Ot14g00400|U4/U6 small nuclear ribonucleoprotein PRP4;K14963|2|2e-13|76.6|bdi:100832822|COMPASS component SWD3;K03130|3|3e-13|76.3|cam:101511892|transcription initiation factor TFIID subunit 5;K18643|5|7e-13|75.1|mus:103978361|katanin p80 WD40 repeat-containing subunit B1	-	-	-	gi|657394227|gb|KEH34896.1|/0/transducin/WD40 repeat protein [Medicago truncatula]
Medtr8g494200	1905	77.255	33.755	-1.19453	Down	0.808848	K18875|1|1e-50|202|vvi:100233033|enhanced disease susceptibility 1 protein	-	-	GO:0044238	gi|657375646|gb|KEH20911.1|/0/phytoalexin deficient protein [Medicago truncatula]
Medtr4g126770	339	39.3	17.165	-1.19506	Down	0.802042	-	-	-	-	gi|357479433|ref|XP_003610002.1|/1.46173e-54/hypothetical protein MTR_4g126770 [Medicago truncatula]
Medtr1g038430	1380	144.46	62.925	-1.19896	Down	0.8125	K05337|1|4e-16|86.7|olu:OSTLU_7956|ferredoxin	-	-	-	gi|357438881|ref|XP_003589717.1|/0/Chaperone protein dnaJ [Medicago truncatula]
Medtr4g094815	747	92.24	39.765	-1.21389	Down	0.811272	K00588|1|8e-110|396|pvu:PHAVU_003G242400g|caffeoyl-CoA O-methyltransferase [EC:2.1.1.104]	-	GO:0008171//O-methyltransferase activity;GO:0043169//cation binding	GO:0006730//one-carbon metabolic process;GO:0009699//phenylpropanoid biosynthetic process	gi|657389799|gb|KEH31447.1|/6.93506e-133/caffeoyl-CoA 3-O-methyltransferase [Medicago truncatula]
Medtr4g011600	1440	44.61	19.13	-1.22153	Down	0.805146	-	-	-	GO:0006810//transport;GO:0006810//transport	gi|657386404|gb|KEH28740.1|/0/sulfate transporter-like protein [Medicago truncatula]
Medtr3g034670	1560	39.18	16.795	-1.22209	Down	0.80342	K13535|1|6e-06|53.1|gsl:Gasu_38130|cardiolipin-specific phospholipase [EC:3.1.1.-]	-	-	-	gi|657392311|gb|AES69785.2|/0/alpha/beta fold hydrolase [Medicago truncatula]
Medtr8g009710	396	561.06	238.33	-1.23519	Down	0.817364	-	-	-	-	-
Medtr3g068200	1167	33.07	14.005	-1.23958	Down	0.801975	K14497|1|1e-172|606|cam:101488329|protein phosphatase 2C [EC:3.1.3.16]	-	-	-	gi|657394006|gb|KEH34758.1|/0/protein phosphatase 2C-like protein [Medicago truncatula]
Medtr2g087890	1443	336.51	142.235	-1.24237	Down	0.816733	K10528|1|0.0|830|mtr:MTR_2g087890|hydroperoxide lyase [EC:4.1.2.-]	-	GO:0016491//oxidoreductase activity;GO:0005506//iron ion binding	-	gi|357453329|ref|XP_003596941.1|/0/Allene oxide synthase [Medicago truncatula]
Medtr5g016660	1476	40.97	17.305	-1.24338	Down	0.805196	K18822|1|0.0|958|mtr:MTR_5g016660|soyasapogenol B glucuronide galactosyltransferase [EC:2.4.1.272];K14595|5|1e-108|394|fve:101304491|abscisate beta-glucosyltransferase [EC:2.4.1.263]	-	GO:0016757//transferase activity, transferring glycosyl groups	-	gi|357482789|ref|XP_003611681.1|/0/Anthocyanin 3'-O-beta-glucosyltransferase [Medicago truncatula]
Medtr1g067560	786	32.38	13.645	-1.24673	Down	0.802042	K07213|1|1e-08|60.8|egu:105038225|copper chaperone	-	-	-	gi|657403493|gb|KEH42337.1|/1.25371e-127/copper chaperone [Medicago truncatula]
Medtr5g017350	1660.3	103.28	43.48	-1.24814	Down	0.814094	K09838|1|0.0|1092|cam:101492490|zeaxanthin epoxidase [EC:1.14.13.90]	GO:0009536//plastid;GO:0009536//plastid;GO:0009536//plastid;GO:0009536//plastid	GO:0016709//oxidoreductase activity, acting on paired donors, with incorporation or reduction of molecular oxygen, NAD(P)H as one donor, and incorporation of one atom of oxygen;GO:0016709//oxidoreductase activity, acting on paired donors, with incorporation or reduction of molecular oxygen, NAD(P)H as one donor, and incorporation of one atom of oxygen;GO:0016709//oxidoreductase activity, acting o…	GO:0009687//abscisic acid metabolic process;GO:0008152//metabolic process;GO:0009687//abscisic acid metabolic process;GO:0009687//abscisic acid metabolic process	gi|657384063|gb|AES94698.2|/0/zeaxanthin epoxidase [Medicago truncatula]
Medtr3g464370	1782	36.165	15.2	-1.25052	Down	0.804084	K13457|1|6e-11|70.1|obr:102710757|disease resistance protein RPM1;K04506|4|1e-09|65.5|bdi:104583002|E3 ubiquitin-protein ligase SIAH1 [EC:2.3.2.27]	-	-	-	gi|657393481|gb|KEH34301.1|/0/mannose-binding lectin superfamily protein [Medicago truncatula]
Medtr8g005295	1539	35.86	14.855	-1.27143	Down	0.805295	K07393|1|5e-14|80.1|aly:ARALYDRAFT_356687|putative glutathione S-transferase	-	-	-	gi|657371811|gb|KEH17783.1|/0/DUF247 domain protein [Medicago truncatula]
Medtr7g406830	276	109.455	45.11	-1.27882	Down	0.816301	-	-	-	-	gi|657376402|gb|KEH21483.1|/8.3218e-29/transmembrane protein, putative [Medicago truncatula]
Medtr4g016980	2508	124.845	51.445	-1.27904	Down	0.816799	K01490|1|0.0|1634|mtr:MTR_4g016980|AMP deaminase [EC:3.5.4.6]	-	GO:0016814//hydrolase activity, acting on carbon-nitrogen (but not peptide) bonds, in cyclic amidines;GO:0016814//hydrolase activity, acting on carbon-nitrogen (but not peptide) bonds, in cyclic amidines	GO:0009127//purine nucleoside monophosphate biosynthetic process;GO:0009127//purine nucleoside monophosphate biosynthetic process	gi|357468879|ref|XP_003604724.1|/0/AMP deaminase [Medicago truncatula]
Medtr2g034680	957	31.05	12.755	-1.28353	Down	0.803519	K00434|1|2e-110|399|sita:101761938|L-ascorbate peroxidase [EC:1.11.1.11];K01183|2|2e-49|196|sot:102590998|chitinase [EC:3.2.1.14]	GO:0016020//membrane	GO:0004553//hydrolase activity, hydrolyzing O-glycosyl compounds	GO:0009699//phenylpropanoid biosynthetic process;GO:0006970//response to osmotic stress;GO:0006026	gi|357449033|ref|XP_003594792.1|/0/Endochitinase [Medicago truncatula]
Medtr1g098680	774	1116.67	457.2	-1.28831	Down	0.821448	-	-	-	-	gi|357443641|ref|XP_003592098.1|/3.67211e-39/Abscisic acid stress ripening protein [Medicago truncatula]
Medtr4g107650	1014	306.14	125.265	-1.28921	Down	0.819954	K09338|1|2e-166|585|mtr:MTR_4g107650|homeobox-leucine zipper protein	-	GO:0003677//DNA binding	GO:0006351//transcription, DNA-templated	gi|357477401|ref|XP_003608986.1|/1.03848e-165/Homeobox-leucine zipper protein ATHB-6 [Medicago truncatula]
Medtr8g094980	324	48.16	19.505	-1.30399	Down	0.81157	K14488|1|1e-52|204|mtr:MTR_8g094980|SAUR family protein	-	-	-	gi|357520185|ref|XP_003630381.1|/9.01139e-52/Auxin-induced protein 6B [Medicago truncatula]
Medtr6g085050	483	143.23	57.905	-1.30657	Down	0.819638	K06891|1|5e-66|249|cam:101507569|ATP-dependent Clp protease adaptor protein ClpS	-	-	-	gi|657383343|gb|KEH27072.1|/3.48043e-87/ATP-dependent Clp protease adaptor protein ClpS [Medicago truncatula]
Medtr8g446810	426	40.45	16.285	-1.3126	Down	0.810342	-	-	GO:0046872//metal ion binding	-	gi|657373665|gb|KEH19310.1|/1.08142e-73/calcium-binding EF-hand protein [Medicago truncatula]
Medtr6g004230	306	30.03	12.07	-1.31498	Down	0.805312	-	-	-	-	-
Medtr4g065870	1302	43.87	17.625	-1.31561	Down	0.812666	K11253|1|1e-10|68.6|pop:POPTR_0002s10030g|histone H3;K12126|2|8e-08|58.9|egu:105040114|phytochrome-interacting factor 3;K16189|3|1e-07|58.5|sita:101760676|phytochrome-interacting factor 4	-	-	-	gi|657388301|gb|KEH30251.1|/0/transcription factor bHLH122-like protein [Medicago truncatula]
Medtr1g080410	1683	26.53	10.645	-1.31745	Down	0.804034	K13217|1|0.0|634|aly:ARALYDRAFT_333729|pre-mRNA-processing factor 39;K19525|2|2e-09|65.1|ppp:PHYPADRAFT_169946|vacuolar protein sorting-associated protein 13A/C	-	-	-	gi|357441407|ref|XP_003590981.1|/0/hypothetical protein MTR_1g080370 [Medicago truncatula]
Medtr5g091960	780	295.53	118.22	-1.32183	Down	0.822726	K13993|1|2e-148|525|mtr:MTR_5g091960|HSP20 family protein	-	-	-	gi|357494367|ref|XP_003617472.1|/8.22645e-148/Small heat shock protein C4 [Medicago truncatula]
Medtr2g010160	1356	69.09	27.345	-1.3372	Down	0.818609	K03255|1|1e-34|148|mdm:103413520|protein TIF31;K04422|2|4e-09|63.5|rcu:RCOM_0220640|mitogen-activated protein kinase kinase kinase 13 [EC:2.7.11.25];K13210|4|2e-06|54.7|bvg:104886501|far upstream element-binding protein	-	-	-	gi|124359217|gb|ABN05728.1|/0/Octicosapeptide/Phox/Bem1p [Medicago truncatula]
Medtr7g085790	759	87.18	34.4	-1.34159	Down	0.820219	-	-	-	-	gi|357508685|ref|XP_003624631.1|/1.39137e-144/hypothetical protein MTR_7g085790 [Medicago truncatula]
Medtr3g088425	2055	92.345	36.29	-1.34746	Down	0.821398	-	-	-	-	gi|357520365|ref|XP_003630471.1|/0/Protein tolB [Medicago truncatula]
Medtr2g086590	786	91.02	35.68	-1.35107	Down	0.821365	K13161|1|3e-38|159|csv:101218373|heterogeneous nuclear ribonucleoprotein R;K09528|2|8e-09|61.2|tcc:TCM_041220|DnaJ homolog subfamily C member 8	-	-	-	gi|355485880|gb|AES67083.1|/7.58836e-133/DUF3049 family protein [Medicago truncatula]
Medtr4g035200	1941	24.575	9.61	-1.35458	Down	0.8042	K00924|1|2e-72|273|aly:ARALYDRAFT_473063|	GO:0016020//membrane	GO:0004672//protein kinase activity;GO:0000166//nucleotide binding	-	gi|657387187|gb|KEH29332.1|/0/LRR receptor-like kinase family protein [Medicago truncatula]
Medtr4g063100	719.84	190.17	74.14	-1.35897	Down	0.824353	K09422|1|9e-86|315|mtr:MTR_4g063100|myb proto-oncogene protein, plant	-	-	-	gi|357472663|ref|XP_003606616.1|/3.76833e-89/MYB transcription factor [Medicago truncatula]
Medtr1g029840	1467	61.795	23.975	-1.36596	Down	0.819339	K00128|1|0.0|803|gmx:100816594|aldehyde dehydrogenase (NAD+) [EC:1.2.1.3]	-	GO:0016620//oxidoreductase activity, acting on the aldehyde or oxo group of donors, NAD or NADP as acceptor;GO:0016620//oxidoreductase activity, acting on the aldehyde or oxo group of donors, NAD or NADP as acceptor	GO:0044237//cellular metabolic process;GO:0044237//cellular metabolic process	gi|657401539|gb|KEH40517.1|/0/NAD-dependent aldehyde dehydrogenase family protein [Medicago truncatula]
Medtr7g075540	1512	50.33	19.415	-1.37425	Down	0.817347	K00517|1|1e-100|367|osa:4348172|;K05280|2|7e-86|318|crb:CARUB_v10000754mg|flavonoid 3'-monooxygenase [EC:1.14.13.21]	-	-	-	gi|657378645|gb|AES79992.2|/0/cytochrome P450 family protein [Medicago truncatula]
Medtr2g461760	525	28.38	10.945	-1.3746	Down	0.808881	K09264|1|8e-60|229|cam:101510419|MADS-box transcription factor, plant	-	-	GO:0006351//transcription, DNA-templated	gi|657398536|gb|KEH38125.1|/1.47871e-82/MADS-box transcription factor [Medicago truncatula]
Medtr1g026170	1299	62.46	23.97	-1.3817	Down	0.819987	K01176|1|0.0|773|cam:101508872|alpha-amylase [EC:3.2.1.1]	-	GO:0046872//metal ion binding;GO:0016160//amylase activity	GO:0044238	gi|657401267|gb|AES59822.2|/0/alpha amylase domain protein [Medicago truncatula]
Medtr8g081620	582	396.63	151.965	-1.38405	Down	0.826494	K03686|1|4e-13|74.7|sly:101249164|molecular chaperone DnaJ;K09517|2|9e-13|73.6|rcu:RCOM_1347490|DnaJ homolog subfamily B member 11;K19371|5|2e-12|72.8|gmx:100792705|DnaJ homolog subfamily C member 25	-	GO:0005515//protein binding	-	gi|657375250|gb|KEH20652.1|/1.08571e-109/chaperone DnaJ domain protein [Medicago truncatula]
Medtr5g042520	798	41.88	15.89	-1.39814	Down	0.816517	-	-	-	-	gi|357487247|ref|XP_003613911.1|/7.56933e-128/hypothetical protein MTR_5g042520 [Medicago truncatula]
Medtr2g438140	2065.99	58.555	22.165	-1.40151	Down	0.820186	K03798|1|0.0|871|gmx:100795567|cell division protease FtsH [EC:3.4.24.-]	-	-	-	gi|657397668|gb|KEH37368.1|/0/ATP-dependent zinc metalloprotease FTSH protein [Medicago truncatula]
Medtr1g031430	606	19.445	7.25	-1.42335	Down	0.801179	K04730|1|4e-103|374|mtr:MTR_1g031200|interleukin-1 receptor-associated kinase 1 [EC:2.7.11.1]	-	-	-	gi|657401595|gb|AES59888.2|/2.47202e-115/receptor-like kinase [Medicago truncatula]
Medtr7g102880	1857	20.82	7.745	-1.42663	Down	0.804133	K14794|1|2e-88|327|aly:ARALYDRAFT_321151|ribosomal RNA-processing protein 12	-	-	-	gi|657379736|gb|KEH24041.1|/0/MFS transporter [Medicago truncatula]
Medtr4g104510	1351.43	87.535	32.56	-1.42676	Down	0.824685	K14209|1|7e-157|554|cit:102606955|solute carrier family 36 (proton-coupled amino acid transporter);K15015|5|1e-12|75.1|cmo:103487001|solute carrier family 32 (vesicular inhibitory amino acid transporter)	-	-	-	gi|657390183|gb|KEH31749.1|/0/transmembrane amino acid transporter family protein [Medicago truncatula]
Medtr4g132270	897.98	51.35	19.075	-1.42868	Down	0.820369	K01759|1|1e-161|569|mtr:MTR_4g132270|lactoylglutathione lyase [EC:4.4.1.5]	-	-	-	gi|357480323|ref|XP_003610447.1|/6.14739e-175/Lactoylglutathione lyase [Medicago truncatula]
Medtr1g095950	414	42.685	15.685	-1.44434	Down	0.818659	-	-	-	-	gi|357443417|ref|XP_003591986.1|/6.54981e-10/hypothetical protein MTR_1g095950 [Medicago truncatula]
Medtr7g075870	639	22.81	8.355	-1.44895	Down	0.807238	K09264|1|1e-35|149|bdi:100842079|MADS-box transcription factor, plant	GO:0043231//intracellular membrane-bounded organelle;GO:0043231//intracellular membrane-bounded organelle;GO:0043231//intracellular membrane-bounded organelle	GO:0001071//nucleic acid binding transcription factor activity;GO:0003677//DNA binding;GO:0005515//protein binding;GO:0001071//nucleic acid binding transcription factor activity;GO:0003677//DNA binding;GO:0005515//protein binding;GO:0001071//nucleic acid binding transcription factor activity;GO:0003677//DNA binding;GO:0005515//protein binding	GO:0009725//response to hormone;GO:0006606//protein import into nucleus;GO:0009908//flower development;GO:0010074//maintenance of meristem identity;GO:0006351//transcription, DNA-templated;GO:0006950//response to stress;GO:0009725//response to hormone;GO:0006606//protein import into nucleus;GO:0009908//flower development;GO:0010074//maintenance of meristem identity;GO:0006351//transcription, DNA-…	gi|357507037|ref|XP_003623807.1|/7.42935e-100/MADS-box transcription factor [Medicago truncatula]
Medtr1g030580	1149	70.27	25.645	-1.45423	Down	0.824021	K01623|1|2e-58|226|pda:103722777|fructose-bisphosphate aldolase, class I [EC:4.1.2.13];K02940|2|6e-52|205|sita:101773010|large subunit ribosomal protein L9e	-	-	-	gi|657401565|gb|KEH40539.1|/0/nodulin MtN21/EamA-like transporter family protein [Medicago truncatula]
Medtr5g038280	975	79.16	28.72	-1.46272	Down	0.825432	K09338|1|0.0|670|mtr:MTR_5g038280|homeobox-leucine zipper protein	GO:0043231//intracellular membrane-bounded organelle	GO:0003677//DNA binding;GO:0001071//nucleic acid binding transcription factor activity	GO:0006351//transcription, DNA-templated	gi|357486581|ref|XP_003613578.1|/0/Homeobox-leucine zipper protein ATHB-16 [Medicago truncatula]
Medtr4g093600	810	63.245	22.905	-1.46529	Down	0.82412	-	-	-	-	gi|355509447|gb|AES90589.1|/3.47196e-152/isochorismatase hydrolase family protein [Medicago truncatula]
Medtr4g028830	1863	26.39	9.475	-1.47779	Down	0.812699	K08867|1|0.0|920|cam:101506224|WNK lysine deficient protein kinase [EC:2.7.11.1]	-	GO:0004672//protein kinase activity	-	gi|657387013|gb|KEH29201.1|/0/WNK kinase [Medicago truncatula]
Medtr2g100880	453	40.715	14.54	-1.48553	Down	0.820568	K14490|1|4e-81|299|mtr:MTR_2g100880|histidine-containing phosphotransfer peotein	-	GO:0016628//oxidoreductase activity, acting on the CH-CH group of donors, NAD or NADP as acceptor;GO:0060089	GO:0008152//metabolic process;GO:0007165//signal transduction	gi|357454789|ref|XP_003597675.1|/2.03541e-80/Histidine phosphotransfer protein [Medicago truncatula]
Medtr2g035780	3135	20.76	7.395	-1.48918	Down	0.807304	K10999|1|0.0|1958|mtr:MTR_2g035780|cellulose synthase A [EC:2.4.1.12]	-	-	-	gi|657397654|gb|AES65133.2|/0/cellulose synthase-like protein [Medicago truncatula]
Medtr5g090910	651	26.235	9.18	-1.51493	Down	0.814143	K00799|1|2e-86|317|mtr:MTR_5g090910|glutathione S-transferase [EC:2.5.1.18]	-	GO:0016765//transferase activity, transferring alkyl or aryl (other than methyl) groups;GO:0016765//transferase activity, transferring alkyl or aryl (other than methyl) groups	-	gi|657385856|gb|KEH28398.1|/7.31416e-90/glutathione S-transferase [Medicago truncatula]
Medtr4g029350	354	23.09	8.045	-1.5211	Down	0.811172	-	-	-	GO:0051234//establishment of localization	gi|357470121|ref|XP_003605345.1|/5.29718e-52/Non-specific lipid-transfer protein [Medicago truncatula]
Medtr1g008500	1158	113.69	39.56	-1.52299	Down	0.829349	K12472|1|2e-32|140|bvg:104885038|epidermal growth factor receptor substrate 15;K06699|2|6e-18|92.4|smo:SELMODRAFT_440226|proteasome activator subunit 4	-	-	-	gi|357436551|ref|XP_003588551.1|/0/BURP domain-containing protein [Medicago truncatula]
Medtr4g025830	489	33.17	11.475	-1.53138	Down	0.819472	K14488|1|2e-62|238|cam:101506835|SAUR family protein	-	-	-	gi|657386919|gb|KEH29128.1|/5.29279e-91/SAUR-like auxin-responsive family protein [Medicago truncatula]
Medtr2g042330	1530	205.27	70.87	-1.53428	Down	0.831325	K14085|1|0.0|927|mtr:MTR_2g042330|aldehyde dehydrogenase family 7 member A1 [EC:1.2.1.31 1.2.1.8 1.2.1.3]	-	GO:0004030//aldehyde dehydrogenase [NAD(P)+] activity	GO:0044237//cellular metabolic process	gi|357450063|ref|XP_003595308.1|/0/Aldehyde dehydrogenase family 7 member A1 [Medicago truncatula]
Medtr2g025050	954	48.275	16.505	-1.54837	Down	0.82588	-	GO:0009536//plastid	GO:0016491//oxidoreductase activity	-	gi|357447759|ref|XP_003594155.1|/3.05276e-156/Plastid-lipid-associated protein [Medicago truncatula]
Medtr2g100900	453	20.835	7.105	-1.5521	Down	0.811089	K14490|1|6e-81|299|mtr:MTR_2g100900|histidine-containing phosphotransfer peotein	-	GO:0016628//oxidoreductase activity, acting on the CH-CH group of donors, NAD or NADP as acceptor;GO:0060089	GO:0008152//metabolic process;GO:0007165//signal transduction	gi|357454793|ref|XP_003597677.1|/2.65833e-80/Histidine phosphotransfer protein [Medicago truncatula]
Medtr3g080500	2196	53.485	18.235	-1.55242	Down	0.827042	K00276|1|0.0|1507|mtr:MTR_3g080500|primary-amine oxidase [EC:1.4.3.21]	-	GO:0046914//transition metal ion binding;GO:0016641//oxidoreductase activity, acting on the CH-NH2 group of donors, oxygen as acceptor;GO:0048037//cofactor binding	GO:0006807//nitrogen compound metabolic process	gi|357462275|ref|XP_003601419.1|/0/Primary amine oxidase [Medicago truncatula]
Medtr3g106585	636	25.505	8.655	-1.55917	Down	0.817231	-	-	-	-	gi|657395695|gb|KEH35915.1|/8.81612e-122/Kunitz type trypsin inhibitor [Medicago truncatula]
Medtr8g027465	534	51.335	17.39	-1.56168	Down	0.827374	K09286|1|8e-63|239|cam:101493048|EREBP-like factor	-	-	-	gi|657372862|gb|KEH18632.1|/5.80563e-82/AP2 domain class transcription factor [Medicago truncatula]
Medtr8g060850	192	4713.71	1577.37	-1.57934	Down	0.842613	-	-	GO:0043169//cation binding	-	gi|357516465|ref|XP_003628521.1|/2.77606e-21/Metallothionein-like protein [Medicago truncatula]
Medtr7g103260	1206	15.82	5.29	-1.58041	Down	0.808865	K18789|1|3e-134|478|atr:18446374|xylogalacturonan beta-1,3-xylosyltransferase [EC:2.4.2.41]	GO:0044464	GO:0008375//acetylglucosaminyltransferase activity	-	gi|657379785|gb|KEH24081.1|/0/glycosyltransferase [Medicago truncatula]
Medtr8g018730	1917.8	26	8.68	-1.58274	Down	0.823871	K15718|1|0.0|1185|mtr:MTR_8g018730|linoleate 9S-lipoxygenase [EC:1.13.11.58]	GO:0044424;GO:0044424;GO:0044424	GO:0046914//transition metal ion binding;GO:0016702//oxidoreductase activity, acting on single donors with incorporation of molecular oxygen, incorporation of two atoms of oxygen;GO:0046914//transition metal ion binding;GO:0016702//oxidoreductase activity, acting on single donors with incorporation of molecular oxygen, incorporation of two atoms of oxygen;GO:0046914//transition metal ion binding;…	GO:0006633//fatty acid biosynthetic process;GO:0006633//fatty acid biosynthetic process;GO:0006633//fatty acid biosynthetic process	gi|357513825|ref|XP_003627201.1|/0/Seed lipoxygenase [Medicago truncatula]
Medtr4g124360	536.8	96.02	32.015	-1.58459	Down	0.837832	K13464|1|2e-64|244|mtr:MTR_4g124360|jasmonate ZIM domain-containing protein	-	-	-	gi|357479261|ref|XP_003609916.1|/1.01811e-63/Protein TIFY 3B [Medicago truncatula]
Medtr4g094895	912	35.125	11.62	-1.59589	Down	0.830196	K18801|1|4e-45|182|atr:18427851|glucuronoxylan 4-O-methyltransferase [EC:2.1.1.112]	-	-	-	gi|657389823|gb|KEH31471.1|/1.23162e-175/polysaccharide biosynthesis protein [Medicago truncatula]
Medtr2g461710	189	29.115	9.625	-1.5969	Down	0.827473	K09264|1|2e-28|124|cam:101510419|MADS-box transcription factor, plant	GO:0043231//intracellular membrane-bounded organelle	GO:0003677//DNA binding;GO:0001071//nucleic acid binding transcription factor activity	GO:0006351//transcription, DNA-templated	gi|657398533|gb|KEH38122.1|/5.23805e-28/MADS-box transcription factor family protein [Medicago truncatula]
Medtr1g019410	1449	34.725	11.465	-1.59874	Down	0.830063	K09843|1|0.0|902|mtr:MTR_1g019410|(+)-abscisic acid 8'-hydroxylase [EC:1.14.13.93]	-	GO:0016491//oxidoreductase activity;GO:0005506//iron ion binding	-	gi|657400989|gb|AES59434.2|/0/cytochrome P450 family ABA 8'-hydroxylase [Medicago truncatula]
Medtr8g074270	1128	35.165	11.605	-1.59939	Down	0.830279	K01757|1|8e-25|115|eus:EUTSA_v10018851mg|strictosidine synthase [EC:4.3.3.2]	-	-	-	gi|357517795|ref|XP_003629186.1|/0/Adipocyte plasma membrane-associated protein [Medicago truncatula]
Medtr1g105305	600	19.205	6.33	-1.6012	Down	0.817248	-	-	-	-	gi|657405425|gb|KEH43907.1|/1.90848e-112/glycoprotein membrane precursor GPI-anchored protein [Medicago truncatula]
Medtr5g021610	624	31.725	10.44	-1.6035	Down	0.828785	K14611|1|3e-41|168|mus:103986044|solute carrier family 23 (nucleobase transporter), member 1/2	-	-	-	gi|657384179|gb|AES95089.2|/3.36766e-110/lactoylglutathione lyase/glyoxalase I family protein [Medicago truncatula]
Medtr4g081500	369	178.005	56.925	-1.64478	Down	0.843659	-	-	-	-	gi|657388976|gb|KEH30763.1|/4.71261e-53/hypothetical protein MTR_4g081500 [Medicago truncatula]
Medtr4g059680	2520	23.585	7.535	-1.64619	Down	0.82656	K12309|1|0.0|796|pxb:103943992|beta-galactosidase [EC:3.2.1.23]	-	GO:0030246//carbohydrate binding;GO:0015925//galactosidase activity;GO:0043167//ion binding	GO:0044238	gi|357472237|ref|XP_003606403.1|/0/Beta-galactosidase [Medicago truncatula]
Medtr7g085200	1368	114.665	36.42	-1.65462	Down	0.842928	K14641|1|0.0|832|mtr:MTR_7g085200|apyrase [EC:3.6.1.5]	-	GO:0003824//catalytic activity;GO:0003824//catalytic activity	-	gi|657378982|gb|AES80807.2|/0/Nod factor-binding lectin-nucleotide phosphohydrolase [Medicago truncatula]
Medtr1g052135	1414.23	69.345	21.995	-1.65662	Down	0.841086	-	-	-	-	gi|657402669|gb|KEH41544.1|/0/carboxy-terminal processing peptidase-like protein [Medicago truncatula]
Medtr1g045065	939	24.535	7.78	-1.657	Down	0.827822	K05758|1|4e-145|514|cam:101488522|actin related protein 2/3 complex, subunit 2	-	-	-	gi|657402251|gb|KEH41159.1|/6.57339e-129/actin-related protein 2/3 complex, protein [Medicago truncatula]
Medtr2g016630	2940	14.825	4.7	-1.6573	Down	0.811969	K10999|1|0.0|1746|cam:101510081|cellulose synthase A [EC:2.4.1.12]	GO:0031224//intrinsic component of membrane	GO:0016759//cellulose synthase activity	GO:0045229//external encapsulating structure organization;GO:0009250//glucan biosynthetic process	gi|657396721|gb|KEH36631.1|/0/cellulose synthase-like protein [Medicago truncatula]
Medtr2g087950	2346	43.415	13.69	-1.66507	Down	0.837035	K10999|1|3e-108|393|cmo:103492090|cellulose synthase A [EC:2.4.1.12]	-	GO:0016740//transferase activity	-	gi|357453337|ref|XP_003596945.1|/0/Cellulose synthase-like protein H1 [Medicago truncatula]
Medtr4g027800	351	288.915	90.975	-1.6671	Down	0.845817	-	-	-	GO:0051234//establishment of localization	gi|357469963|ref|XP_003605266.1|/4.0692e-52/Non-specific lipid-transfer protein [Medicago truncatula]
Medtr7g072575	1389	63.625	19.775	-1.68592	Down	0.841202	K07198|1|0.0|656|cam:101492060|5'-AMP-activated protein kinase, catalytic alpha subunit [EC:2.7.11.11]	-	GO:0004672//protein kinase activity;GO:0000166//nucleotide binding;GO:0004672//protein kinase activity;GO:0000166//nucleotide binding;GO:0004672//protein kinase activity;GO:0000166//nucleotide binding	GO:0009987//cellular process;GO:0009987//cellular process;GO:0009987//cellular process	gi|657378525|gb|KEH23254.1|/0/CBL-interacting kinase [Medicago truncatula]
Medtr1g031650	453.03	24.45	7.595	-1.68671	Down	0.828569	K01537|1|1e-22|105|jcu:105638585|Ca2+-transporting ATPase [EC:3.6.3.8];K12486|2|1e-16|85.1|pda:103724055|stromal membrane-associated protein	-	-	-	gi|657401605|gb|KEH40567.1|/4.20618e-65/calcium-dependent lipid-binding (CaLB domain) family protein [Medicago truncatula]
Medtr5g031830	1428	18.09	5.525	-1.71115	Down	0.821348	K00699|1|2e-55|217|sly:101262190|glucuronosyltransferase [EC:2.4.1.17];K13493|2|5e-54|212|crb:CARUB_v10000929mg|cytokinin-N-glucosyltransferase [EC:2.4.1.-];K13030|4|3e-53|210|zma:100284975|cyanohydrin beta-glucosyltransferase [EC:2.4.1.85]	-	-	-	gi|357485475|ref|XP_003613025.1|/0/UDP-glucuronosyltransferase 1-1 [Medicago truncatula]
Medtr3g084410	1467	105.44	31.785	-1.73	Down	0.844754	K17285|1|0.0|1028|mtr:MTR_3g084410|selenium-binding protein 1	-	GO:0005488//binding	-	gi|357462825|ref|XP_003601694.1|/0/Selenium binding protein [Medicago truncatula]
Medtr4g125300	1053	1709.56	511.99	-1.73944	Down	0.849104	K01366|1|0.0|677|cam:101510518|cathepsin H [EC:3.4.22.16]	-	GO:0004175//endopeptidase activity	GO:0019538//protein metabolic process	gi|657391102|gb|KEH32433.1|/0/papain family cysteine protease [Medicago truncatula]
Medtr4g118020	1122	17.8	5.315	-1.74374	Down	0.821763	-	-	-	-	gi|657390829|gb|KEH32258.1|/0/hypothetical protein MTR_4g118020 [Medicago truncatula]
Medtr2g028530	2223	97.38	28.87	-1.75405	Down	0.844987	K13447|1|2e-25|118|bvg:104901666|respiratory burst oxidase [EC:1.6.3.- 1.11.1.-]	GO:0031224//intrinsic component of membrane	GO:0046914//transition metal ion binding;GO:0016491//oxidoreductase activity;GO:0050662//coenzyme binding	GO:0008152//metabolic process	gi|357448309|ref|XP_003594430.1|/0/NADPH oxidase [Medicago truncatula]
Medtr6g082360	354	31.8	9.42	-1.75523	Down	0.835458	-	-	-	-	gi|357500215|ref|XP_003620396.1|/6.03271e-64/hypothetical protein MTR_6g082360 [Medicago truncatula]
Medtr6g471240	3150	37.17	10.905	-1.76915	Down	0.837882	K10406|1|0.0|635|tcc:TCM_032503|kinesin family member C2/C3;K19613|2|3e-91|337|cic:CICLE_v10020552mg|leucine-rich repeat protein SHOC2	-	-	-	gi|657382867|gb|KEH26701.1|/0/receptor-like protein [Medicago truncatula]
Medtr7g015230	2652	12.89	3.77	-1.77362	Down	0.810342	K04730|1|2e-100|368|mtr:MTR_5g047070|interleukin-1 receptor-associated kinase 1 [EC:2.7.11.1];K04733|3|1e-75|285|ppp:PHYPADRAFT_56753|interleukin-1 receptor-associated kinase 4 [EC:2.7.11.1]	-	-	-	gi|657376690|gb|KEH21704.1|/0/receptor-like kinase feronia-like protein [Medicago truncatula]
Medtr1g040875	1311	23.455	6.835	-1.77888	Down	0.830694	K12761|1|0.0|681|cam:101504371|carbon catabolite-derepressing protein kinase [EC:2.7.11.1]	-	GO:0004672//protein kinase activity;GO:0032559	GO:0006464//cellular protein modification process;GO:0023052//signaling	gi|657402096|gb|KEH41023.1|/0/CBL-interacting kinase [Medicago truncatula]
Medtr3g113890	312	22.865	6.66	-1.77955	Down	0.830163	-	-	-	-	gi|357466949|ref|XP_003603759.1|/7.48296e-46/Gibberellin-regulated protein [Medicago truncatula]
Medtr4g029390	354	759.515	218.67	-1.79632	Down	0.850216	-	-	-	-	gi|357470129|ref|XP_003605349.1|/1.54482e-43/Non-specific lipid-transfer protein [Medicago truncatula]
Medtr4g073520	1539	11.395	3.28	-1.79663	Down	0.805544	K14209|1|1e-127|457|egr:104451767|solute carrier family 36 (proton-coupled amino acid transporter)	GO:0031224//intrinsic component of membrane;GO:0031224//intrinsic component of membrane	-	-	gi|657388596|gb|KEH30492.1|/0/transmembrane amino acid transporter family protein [Medicago truncatula]
Medtr5g032960	672	44.19	12.71	-1.79776	Down	0.84092	K03255|1|2e-09|62.8|mdm:103413520|protein TIF31;K04422|2|2e-08|59.3|tcc:TCM_038016|mitogen-activated protein kinase kinase kinase 13 [EC:2.7.11.25]	-	-	-	gi|355514452|gb|AES96075.1|/1.78734e-86/PB1 domain protein [Medicago truncatula]
Medtr8g018735	2598	233.445	66.73	-1.80668	Down	0.849087	K15718|1|0.0|1179|mtr:MTR_8g018730|linoleate 9S-lipoxygenase [EC:1.13.11.58]	GO:0044424;GO:0044424	GO:0046914//transition metal ion binding;GO:0016702//oxidoreductase activity, acting on single donors with incorporation of molecular oxygen, incorporation of two atoms of oxygen;GO:0046914//transition metal ion binding;GO:0016702//oxidoreductase activity, acting on single donors with incorporation of molecular oxygen, incorporation of two atoms of oxygen	GO:0006633//fatty acid biosynthetic process;GO:0006633//fatty acid biosynthetic process	gi|657372575|gb|KEH18417.1|/0/seed linoleate 9S-lipoxygenase [Medicago truncatula]
Medtr6g047590	1434	16.49	4.66	-1.82319	Down	0.821863	K03327|1|0.0|669|gmx:100789611|multidrug resistance protein, MATE family	-	-	-	gi|657382284|gb|KEH26203.1|/0/MATE efflux family protein [Medicago truncatula]
Medtr7g084970	531	16.895	4.77	-1.82454	Down	0.822742	K16223|1|2e-101|367|mtr:MTR_7g084970|protein FLOWERING LOCUS T	-	-	-	gi|357508561|ref|XP_003624569.1|/9.56063e-101/FTa [Medicago truncatula]
Medtr6g038650	1071	18.52	5.215	-1.82834	Down	0.826179	-	-	-	-	gi|657382024|gb|KEH25976.1|/0/oxidoreductase family, NAD-binding rossmann fold protein [Medicago truncatula]
Medtr8g018320	315	20.73	5.835	-1.82892	Down	0.82905	K10901|1|3e-06|50.8|egr:104435240|bloom syndrome protein [EC:3.6.4.12]	-	-	-	gi|355521183|gb|AET01637.1|/1.15083e-46/DUF3511 domain protein [Medicago truncatula]
Medtr8g089180	1248	36.155	10.175	-1.82917	Down	0.839525	K12448|1|0.0|802|mtr:MTR_8g089180|UDP-arabinose 4-epimerase [EC:5.1.3.5]	-	GO:0048037//cofactor binding;GO:0016857//racemase and epimerase activity, acting on carbohydrates and derivatives;GO:0048037//cofactor binding;GO:0016857//racemase and epimerase activity, acting on carbohydrates and derivatives;GO:0048037//cofactor binding;GO:0016857//racemase and epimerase activity, acting on carbohydrates and derivatives	GO:0019318//hexose metabolic process;GO:0019318//hexose metabolic process;GO:0019318//hexose metabolic process	gi|657375389|gb|AET04475.2|/0/UDP-D-glucose/UDP-D-galactose 4-epimerase [Medicago truncatula]
Medtr4g132110	1008	652.455	183.02	-1.83388	Down	0.85093	K00430|1|4e-175|614|mtr:MTR_4g132110|peroxidase [EC:1.11.1.7]	-	GO:0005506//iron ion binding;GO:0003824//catalytic activity;GO:0016209//antioxidant activity;GO:0005506//iron ion binding;GO:0003824//catalytic activity;GO:0016209//antioxidant activity	GO:0008152//metabolic process;GO:0006950//response to stress;GO:0008152//metabolic process;GO:0006950//response to stress	gi|357480293|ref|XP_003610432.1|/6.36194e-179/Peroxidase [Medicago truncatula]
Medtr3g435530	279	17.885	4.975	-1.84598	Down	0.825847	-	-	-	-	gi|657392363|gb|KEH33317.1|/5.52641e-49/transmembrane protein, putative [Medicago truncatula]
Medtr1g075865	405	15.875	4.375	-1.8594	Down	0.821946	K01757|1|1e-12|72.0|aly:ARALYDRAFT_476541|strictosidine synthase [EC:4.3.3.2]	-	-	-	gi|657403976|gb|KEH42757.1|/3.9359e-76/SMP-30/gluconolaconase/LRE-like region protein [Medicago truncatula]
Medtr8g035520	990	14.845	3.96	-1.9064	Down	0.820933	K14493|1|1e-38|160|smo:SELMODRAFT_443106|gibberellin receptor GID1 [EC:3.-.-.-]	-	-	-	gi|357514717|ref|XP_003627647.1|/5.50119e-180/Gibberellin receptor GID1 [Medicago truncatula]
Medtr4g066170	2721	245.605	65.375	-1.90953	Down	0.851477	K00454|1|0.0|1512|cam:101499921|lipoxygenase [EC:1.13.11.12]	-	GO:0046914//transition metal ion binding;GO:0016702//oxidoreductase activity, acting on single donors with incorporation of molecular oxygen, incorporation of two atoms of oxygen	GO:0006633//fatty acid biosynthetic process	gi|657388323|gb|KEH30273.1|/0/linoleate 13S-lipoxygenase 2-1, related protein [Medicago truncatula]
Medtr1g079760	1560	20.845	5.505	-1.92089	Down	0.831756	K03320|1|0.0|891|mtr:MTR_1g079760|ammonium transporter, Amt family	GO:0016020//membrane	-	GO:0006810//transport	gi|657404215|gb|AES61174.2|/0/ammonium transporter 1 protein [Medicago truncatula]
Medtr7g065210	354	136.65	35.97	-1.92562	Down	0.850481	-	-	-	GO:0010876//lipid localization	gi|357505755|ref|XP_003623166.1|/1.75525e-63/Protease inhibitor/seed storage/LTP family protein [Medicago truncatula]
Medtr7g090160	815.9	54.185	14.07	-1.94527	Down	0.846398	K00286|1|5e-86|317|mtr:MTR_7g090160|pyrroline-5-carboxylate reductase [EC:1.5.1.2]	GO:0044424	GO:0016491//oxidoreductase activity;GO:0016646//oxidoreductase activity, acting on the CH-NH group of donors, NAD or NADP as acceptor	GO:0006520//cellular amino acid metabolic process;GO:0006560//proline metabolic process	gi|657379158|gb|KEH23597.1|/1.11512e-94/pyrroline-5-carboxylate reductase [Medicago truncatula]
Medtr2g017865	783	19.365	4.985	-1.95779	Down	0.83086	K09264|1|2e-96|352|cam:101493118|MADS-box transcription factor, plant	-	GO:0003677//DNA binding	GO:0006351//transcription, DNA-templated	gi|543335461|gb|AGV55405.1|/1.92422e-120/MADS-box transcription factor AGAMOUSa [Medicago truncatula]
Medtr2g088100	213	20.97	5.35	-1.97072	Down	0.833715	-	-	-	-	gi|357453369|ref|XP_003596961.1|/1.00193e-34/hypothetical protein MTR_2g088100 [Medicago truncatula]
Medtr3g114110	1094.35	18.21	4.605	-1.98346	Down	0.830478	-	-	-	-	gi|357466991|ref|XP_003603780.1|/3.02632e-180/Ankyrin repeat domain-containing protein [Medicago truncatula]
Medtr4g087703	177	10.41	2.61	-1.99585	Down	0.81162	-	-	-	-	gi|657389204|gb|KEH30926.1|/1.06979e-20/hypothetical protein MTR_4g087703 [Medicago truncatula]
Medtr4g096770	825	23.2	5.79	-2.00249	Down	0.840588	K03189|1|3e-141|501|mtr:MTR_4g096770|urease accessory protein	GO:0044424	GO:0046914//transition metal ion binding;GO:0032559	-	gi|357476427|ref|XP_003608499.1|/1.41666e-140/Urease accessory protein ureG [Medicago truncatula]
Medtr7g079180	459	87.05	21.59	-2.01148	Down	0.85498	-	-	-	GO:0009414//response to water deprivation;GO:0009414//response to water deprivation	gi|357507607|ref|XP_003624092.1|/6.9702e-81/Desiccation protectant protein Lea14-like protein [Medicago truncatula]
Medtr1437s0010	210	42.025	10.4	-2.01466	Down	0.849685	-	-	-	-	gi|657367891|gb|KEH15306.1|/1.89498e-33/galactosyltransferase family protein [Medicago truncatula]
Medtr5g011250	1071	28.07	6.89	-2.02645	Down	0.845203	K05277|1|8e-176|616|mtr:MTR_5g011250|leucoanthocyanidin dioxygenase [EC:1.14.11.19]	-	GO:0016706//oxidoreductase activity, acting on paired donors, with incorporation or reduction of molecular oxygen, 2-oxoglutarate as one donor, and incorporation of one atom each of oxygen into both donors;GO:0019842//vitamin binding;GO:0043169//cation binding;GO:0016701//oxidoreductase activity, acting on single donors with incorporation of molecular oxygen	GO:0009699//phenylpropanoid biosynthetic process	gi|357481807|ref|XP_003611189.1|/4.59248e-175/Leucoanthocyanidin dioxygenase [Medicago truncatula]
Medtr4g105080	1801.6	13.555	3.31	-2.03392	Down	0.825349	K13447|1|2e-20|101|smo:SELMODRAFT_86677|respiratory burst oxidase [EC:1.6.3.- 1.11.1.-]	GO:0016020//membrane;GO:0016020//membrane	GO:0016491//oxidoreductase activity;GO:0005488//binding;GO:0016491//oxidoreductase activity;GO:0005488//binding	-	gi|657390223|gb|KEH31789.1|/0/oxidoreductase/ferric-chelate reductase [Medicago truncatula]
Medtr4g070430	1587	14.47	3.52	-2.03942	Down	0.828204	K00975|1|0.0|959|mtr:MTR_4g070430|glucose-1-phosphate adenylyltransferase [EC:2.7.7.27]	-	-	-	gi|357473317|ref|XP_003606943.1|/0/Glucose-1-phosphate adenylyltransferase [Medicago truncatula]
Medtr5g056160	891	11.6	2.82	-2.04036	Down	0.819124	-	-	GO:0005488//binding;GO:0004518//nuclease activity	GO:0006259//DNA metabolic process	gi|657384971|gb|AES97568.2|/1.30725e-174/S1/P1 nuclease family protein [Medicago truncatula]
Medtr5g089560	171	11.255	2.73	-2.04359	Down	0.817613	-	-	-	-	gi|357493933|ref|XP_003617255.1|/2.47427e-25/hypothetical protein MTR_5g089560 [Medicago truncatula]
Medtr2g017965	1134	69.2	16.625	-2.05742	Down	0.855461	K10960|1|8e-34|145|atr:18422248|geranylgeranyl reductase [EC:1.3.1.83];K17604|2|8e-33|141|pop:POPTR_0012s13550g|zinc finger SWIM domain-containing protein 3;K00679|3|3e-32|139|cic:CICLE_v10027727mg|phospholipid:diacylglycerol acyltransferase [EC:2.3.1.158];K01188|4|6e-21|102|aly:ARALYDRAFT_316517|beta-glucosidase [EC:3.2.1.21];K01206|5|3e-16|86.7|tcc:TCM_010576|alpha-L-fucosidase [EC:3.2.1.51]	-	-	-	gi|657396774|gb|KEH36672.1|/0/GDSL-like lipase/acylhydrolase [Medicago truncatula]
Medtr3g087510	570	30.82	7.375	-2.06315	Down	0.847527	-	-	-	-	gi|355491029|gb|AES72232.1|/4.78131e-91/PLAT-plant-stress protein [Medicago truncatula]
Medtr3g114530	1290	99.835	23.42	-2.0918	Down	0.857221	K17609|1|0.0|846|mtr:MTR_3g114530|nucleoredoxin [EC:1.8.1.8]	-	-	-	gi|357467067|ref|XP_003603818.1|/0/Nucleoredoxin [Medicago truncatula]
Medtr7g068910	1571.36	15	3.47	-2.11195	Down	0.831092	K01188|1|0.0|781|cam:101488720|beta-glucosidase [EC:3.2.1.21]	-	-	-	gi|657378419|gb|KEH23193.1|/0/glycoside hydrolase family protein [Medicago truncatula]
Medtr3g005210	969	8.61	1.98	-2.12051	Down	0.804947	K09753|1|6e-82|304|mtr:MTR_4g006940|cinnamoyl-CoA reductase [EC:1.2.1.44]	-	GO:0048037//cofactor binding	GO:0008152//metabolic process	gi|357455453|ref|XP_003598007.1|/0/CCP [Medicago truncatula]
Medtr1g032190	606.67	37.055	8.465	-2.13009	Down	0.850681	K17991|1|3e-100|364|mtr:MTR_097s0019|peroxygenase [EC:1.11.2.3]	-	-	-	gi|657401640|gb|KEH40599.1|/5.89017e-106/calcium ion-binding protein [Medicago truncatula]
Medtr4g012020	210	45.695	10.385	-2.13754	Down	0.853353	-	-	-	-	gi|657386445|gb|KEH28781.1|/4.22157e-33/galactosyltransferase family protein [Medicago truncatula]
Medtr3g067570	279	9.665	2.18	-2.14844	Down	0.812268	-	-	-	-	gi|657393913|gb|KEH34665.1|/1.6601e-53/albumin I [Medicago truncatula]
Medtr1g107165	1575	102.155	22.835	-2.16144	Down	0.85835	-	-	-	-	gi|657405591|gb|KEH44063.1|/0/hypothetical protein MTR_1g107165 [Medicago truncatula]
Medtr3g106740	393	1716.86	378.835	-2.18013	Down	0.862334	K02883|1|2e-27|120|zma:103646289|large subunit ribosomal protein L18e;K11855|2|4e-17|86.7|bvg:104906049|ubiquitin carboxyl-terminal hydrolase 36/42 [EC:3.4.19.12];K05747|3|2e-11|67.8|gmx:102666577|Wiskott-Aldrich syndrome protein	-	-	-	gi|357466155|ref|XP_003603362.1|/1.57645e-56/Proline-rich protein [Medicago truncatula]
Medtr2g096380	680.16	102.84	22.575	-2.1876	Down	0.858782	K09422|1|2e-107|388|mtr:MTR_2g096380|myb proto-oncogene protein, plant	-	-	-	gi|657400077|gb|AES67577.2|/5.92811e-131/myb transcription factor [Medicago truncatula]
Medtr1g059990	354	11.32	2.47	-2.19629	Down	0.821863	-	-	-	-	gi|657403164|gb|KEH42025.1|/1.26082e-53/hypothetical protein MTR_1g059990 [Medicago truncatula]
Medtr7g092170	201	10.485	2.23	-2.23321	Down	0.818908	-	-	-	-	gi|355500182|gb|AES81385.1|/4.40617e-30/DIS3-exonuclease-like protein [Medicago truncatula]
Medtr5g025230	1737	21.445	4.49	-2.25585	Down	0.844422	K09840|1|0.0|1126|mtr:MTR_5g025230|9-cis-epoxycarotenoid dioxygenase [EC:1.13.11.51]	-	-	-	gi|357484343|ref|XP_003612459.1|/0/Nine-cis-epoxycarotenoid dioxygenase4 [Medicago truncatula]
Medtr1g016235	255	221.56	45.84	-2.27302	Down	0.861786	-	-	-	-	gi|657400850|gb|KEH39929.1|/1.48585e-46/hypothetical protein MTR_1g016235 [Medicago truncatula]
Medtr1g053705	420	15.515	3.145	-2.30253	Down	0.836487	-	-	-	-	gi|657402816|gb|KEH41685.1|/3.99908e-76/hypothetical protein MTR_1g053705 [Medicago truncatula]
Medtr1g099010	654	13.845	2.8	-2.30587	Down	0.832553	-	-	-	-	gi|357443695|ref|XP_003592125.1|/1.96961e-111/Nodulin-like protein [Medicago truncatula]
Medtr3g081130	2429.75	462.19	93.15	-2.31086	Down	0.863645	K15718|1|0.0|1157|gmx:100127399|linoleate 9S-lipoxygenase [EC:1.13.11.58]	GO:0044424;GO:0044424	GO:0046914//transition metal ion binding;GO:0016702//oxidoreductase activity, acting on single donors with incorporation of molecular oxygen, incorporation of two atoms of oxygen;GO:0046914//transition metal ion binding;GO:0016702//oxidoreductase activity, acting on single donors with incorporation of molecular oxygen, incorporation of two atoms of oxygen	GO:0006633//fatty acid biosynthetic process;GO:0006633//fatty acid biosynthetic process	gi|657394567|gb|KEH35160.1|/0/seed linoleate 9S-lipoxygenase [Medicago truncatula]
Medtr5g025270	1746	579.105	115.915	-2.32076	Down	0.867729	K09840|1|0.0|1105|mtr:MTR_5g025270|9-cis-epoxycarotenoid dioxygenase [EC:1.13.11.51]	-	-	-	gi|357484347|ref|XP_003612461.1|/0/50S ribosomal protein L14 [Medicago truncatula]
Medtr7g093140	318	189.565	37.835	-2.3249	Down	0.866052	K07407|1|9e-15|79.0|mus:103996513|alpha-galactosidase [EC:3.2.1.22]	-	-	GO:0007275//multicellular organismal development	gi|357509933|ref|XP_003625255.1|/7.71285e-35/Seed maturation protein [Medicago truncatula]
Medtr2g103750	408	16.315	3.25	-2.32769	Down	0.842613	-	-	-	-	gi|357455231|ref|XP_003597896.1|/1.83725e-44/hypothetical protein MTR_2g103750 [Medicago truncatula]
Medtr4g109830	699	30.065	5.935	-2.34077	Down	0.855727	K09264|1|4e-94|344|cam:101507855|MADS-box transcription factor, plant	-	-	-	gi|657390526|gb|KEH32047.1|/2.66682e-112/MADS-box transcription factor [Medicago truncatula]
Medtr8g074335	930	29.135	5.73	-2.34615	Down	0.855561	K01183|1|5e-161|567|mtr:MTR_8g074330|chitinase [EC:3.2.1.14]	-	GO:0004553//hydrolase activity, hydrolyzing O-glycosyl compounds;GO:0030247//polysaccharide binding	GO:0006950//response to stress;GO:0006026	gi|657374883|gb|KEH20361.1|/1.76913e-161/Chitinase (Class Ib) / Hevein [Medicago truncatula]
Medtr8g026960	726	46.62	8.82	-2.4021	Down	0.86162	K09338|1|2e-113|408|mtr:MTR_8g026960|homeobox-leucine zipper protein	GO:0043231//intracellular membrane-bounded organelle	GO:0003677//DNA binding;GO:0001071//nucleic acid binding transcription factor activity	GO:0006351//transcription, DNA-templated	gi|357514445|ref|XP_003627511.1|/9.81389e-113/Homeobox-leucine zipper protein ATHB-7 [Medicago truncatula]
Medtr5g061550	285	7.94	1.47	-2.43332	Down	0.811604	-	-	-	-	gi|357489305|ref|XP_003614940.1|/1.26922e-37/hypothetical protein MTR_5g061550 [Medicago truncatula]
Medtr7g109460	660	13.845	2.52	-2.45787	Down	0.838828	K10661|1|1e-09|62.8|aly:ARALYDRAFT_896807|E3 ubiquitin-protein ligase MARCH6 [EC:2.3.2.27]	-	-	-	gi|357511349|ref|XP_003625963.1|/6.02984e-124/E3 ubiquitin-protein ligase MARCH3 [Medicago truncatula]
Medtr3g020930	285	7.83	1.425	-2.45805	Down	0.811205	-	-	GO:0004866//endopeptidase inhibitor activity	GO:0006950//response to stress;GO:0051346//negative regulation of hydrolase activity	gi|357457009|ref|XP_003598785.1|/7.93148e-48/CCP [Medicago truncatula]
Medtr5g045250	1563	12.13	2.2	-2.463	Down	0.833798	K00517|1|0.0|682|cit:102629694|	-	-	-	gi|357487695|ref|XP_003614135.1|/0/Cytochrome P450 78A11 [Medicago truncatula]
Medtr8g032690	327	13.305	2.35	-2.50124	Down	0.837865	K19041|1|1e-21|102|cmo:103499057|E3 ubiquitin-protein ligase RNF38/44 [EC:2.3.2.27];K19040|3|1e-13|75.1|bvg:104895456|E3 ubiquitin-protein ligase ATL10/75/76/77/78 [EC:2.3.2.27];K10664|4|1e-13|75.1|gmx:100806950|E3 ubiquitin-protein ligase ATL6/9/15/31/42/55 [EC:2.3.2.27]	-	GO:0046872//metal ion binding	-	gi|657373223|gb|KEH18973.1|/8.10569e-61/zinc finger, C3HC4 type (RING finger) protein [Medicago truncatula]
Medtr4g033085	1074	7.915	1.36	-2.54098	Down	0.812782	K13259|1|1e-148|526|gmx:100807589|2,7,4'-trihydroxyisoflavanone 4'-O-methyltransferase / isoflavone 4'-O-methyltransferase [EC:2.1.1.212 2.1.1.46];K13262|4|6e-92|338|gmx:100813225|isoflavone-7-O-methyltransferase [EC:2.1.1.150]	-	GO:0005515//protein binding;GO:0008168//methyltransferase activity	GO:0006730//one-carbon metabolic process	gi|657387128|gb|KEH29283.1|/0/isoflavone-7-O-methyltransferase [Medicago truncatula]
Medtr7g088790	1842	20.65	3.395	-2.60466	Down	0.855793	K14638|1|0.0|850|mtr:MTR_7g088820|solute carrier family 15 (peptide/histidine transporter), member 3/4	-	-	-	gi|357509215|ref|XP_003624896.1|/0/Peptide transporter PTR5 [Medicago truncatula]
Medtr5g013440	759	76.18	12.27	-2.63428	Down	0.870302	-	-	-	GO:0000902//cell morphogenesis;GO:0009827//plant-type cell wall modification;GO:0000003//reproduction	gi|657383945|gb|AES94346.2|/4.03888e-152/expansin-B1-like protein [Medicago truncatula]
Medtr4g027840	420	591.61	93.67	-2.65899	Down	0.874651	-	-	-	GO:0051234//establishment of localization	gi|657387007|gb|AES87466.2|/2.19946e-66/Lipid transfer protein [Medicago truncatula]
Medtr3g099010	465	51.11	8.08	-2.66118	Down	0.86831	K17279|1|1e-73|275|mtr:MTR_3g099010|receptor expression-enhancing protein 5/6	-	-	-	gi|357465013|ref|XP_003602788.1|/5.63433e-73/HVA22-like protein e [Medicago truncatula]
Medtr3g094650	969	14.705	2.3	-2.6766	Down	0.84751	K00430|1|0.0|645|mtr:MTR_3g094650|peroxidase [EC:1.11.1.7]	-	-	-	gi|357464361|ref|XP_003602462.1|/0/Peroxidase [Medicago truncatula]
Medtr3g087700	584	35.18	5.485	-2.68119	Down	0.864824	-	-	-	-	gi|355491047|gb|AES72250.1|/9.12948e-91/DUF581 family protein [Medicago truncatula]
Medtr8g069785	312	11.02	1.715	-2.68384	Down	0.836703	-	-	-	-	gi|657374674|gb|KEH20202.1|/2.83694e-53/hypothetical protein MTR_8g069785 [Medicago truncatula]
Medtr8g018690	2598	548.34	83.705	-2.71169	Down	0.874751	K15718|1|0.0|1649|mtr:MTR_8g018690|linoleate 9S-lipoxygenase [EC:1.13.11.58]	GO:0044424;GO:0044424	GO:0046914//transition metal ion binding;GO:0016702//oxidoreductase activity, acting on single donors with incorporation of molecular oxygen, incorporation of two atoms of oxygen;GO:0046914//transition metal ion binding;GO:0016702//oxidoreductase activity, acting on single donors with incorporation of molecular oxygen, incorporation of two atoms of oxygen	GO:0006633//fatty acid biosynthetic process;GO:0006633//fatty acid biosynthetic process	gi|357513817|ref|XP_003627197.1|/0/Lipoxygenase [Medicago truncatula]
Medtr1g022465	1137	29.495	4.335	-2.76637	Down	0.863264	K08241|1|8e-166|583|mtr:MTR_124s0007|jasmonate O-methyltransferase [EC:2.1.1.141]	-	GO:0016740//transferase activity	-	gi|657401157|gb|KEH40177.1|/0/salicylic acid carboxyl methyltransferase [Medicago truncatula]
Medtr7g091370	702	8.21	1.18	-2.7986	Down	0.822726	K09419|1|3e-126|451|mtr:MTR_7g091370|heat shock transcription factor, other eukaryote	GO:0043231//intracellular membrane-bounded organelle	GO:0003677//DNA binding;GO:0001071//nucleic acid binding transcription factor activity	GO:0006351//transcription, DNA-templated	gi|357509695|ref|XP_003625136.1|/1.62547e-125/Heat stress transcription factor B-3 [Medicago truncatula]
Medtr4g084870	1980	21.78	3.13	-2.79877	Down	0.858765	K13947|1|0.0|1035|cam:101515585|auxin efflux carrier family	-	-	-	gi|25986771|gb|AAM55297.1|/0/auxin efflux carrier protein [Medicago truncatula]
Medtr3g034660	810	21.45	3.05	-2.8141	Down	0.863264	K10779|1|5e-10|65.5|smo:SELMODRAFT_443867|transcriptional regulator ATRX [EC:3.6.4.12]	-	-	-	gi|357458505|ref|XP_003599533.1|/1.28383e-130/Late embryogenesis abundant protein D-34 [Medicago truncatula]
Medtr2g070460	1833	7.185	1.02	-2.81642	Down	0.819223	K09840|1|0.0|1041|cam:101492033|9-cis-epoxycarotenoid dioxygenase [EC:1.13.11.51]	GO:0009534//chloroplast thylakoid	GO:0043169//cation binding;GO:0010436//carotenoid dioxygenase activity	GO:0050896//response to stimulus;GO:0009687//abscisic acid metabolic process	gi|657398883|gb|KEH38404.1|/0/9-cis-epoxycarotenoid dioxygenase [Medicago truncatula]
Medtr6g037720	285	514.49	72.57	-2.8257	Down	0.879963	-	-	-	-	gi|657381968|gb|KEH25920.1|/4.96797e-50/hypothetical protein MTR_6g037720 [Medicago truncatula]
Medtr7g108930	2430	28.68	4.03	-2.83119	Down	0.867961	K00695|1|0.0|1534|cam:101490898|sucrose synthase [EC:2.4.1.13]	-	GO:0035251//UDP-glucosyltransferase activity	GO:0005984//disaccharide metabolic process	gi|657380149|gb|KEH24408.1|/0/sucrose synthase [Medicago truncatula]
Medtr0054s0080	699	9.225	1.265	-2.86641	Down	0.834678	-	-	-	-	gi|657370966|gb|KEH16999.1|/3.14292e-121/plant/F12B17-70 protein [Medicago truncatula]
Medtr2g046150	495	11.73	1.6	-2.87406	Down	0.845618	-	-	-	-	gi|657398101|gb|KEH37723.1|/1.27991e-79/DUF538 family protein [Medicago truncatula]
Medtr4g085070	468	9.91	1.335	-2.89205	Down	0.838297	K09514|1|1e-17|89.0|zma:100282976|DnaJ homolog subfamily B member 8;K09512|2|2e-16|84.7|pxb:103929282|DnaJ homolog subfamily B member 6	-	-	-	gi|657389136|gb|KEH30888.1|/5.82277e-62/DnaJ heat shock amino-terminal domain protein [Medicago truncatula]
Medtr8g101650	843	11.715	1.56	-2.90874	Down	0.8458	K08869|1|5e-24|112|cre:CHLREDRAFT_165812|aarF domain-containing kinase;K17613|2|5e-15|82.0|mpp:MICPUCDRAFT_55883|calcineurin-binding protein cabin-1	-	-	-	gi|355524660|gb|AET05114.1|/4.75427e-131/MYB-like transcription factor family protein [Medicago truncatula]
Medtr3g096220	258	5.935	0.785	-2.91848	Down	0.80576	-	-	-	-	gi|357464657|ref|XP_003602610.1|/2.36512e-44/hypothetical protein MTR_3g096220 [Medicago truncatula]
Medtr8g012565	1413	825.785	104.115	-2.98759	Down	0.880727	K00099|1|0.0|673|cam:101490762|1-deoxy-D-xylulose-5-phosphate reductoisomerase [EC:1.1.1.267]	-	GO:0016616//oxidoreductase activity, acting on the CH-OH group of donors, NAD or NADP as acceptor;GO:0043169//cation binding;GO:0016616//oxidoreductase activity, acting on the CH-OH group of donors, NAD or NADP as acceptor;GO:0043169//cation binding	GO:0006721//terpenoid metabolic process;GO:0006721//terpenoid metabolic process	gi|657372223|gb|KEH18120.1|/0/1-deoxy-D-xylulose 5-phosphate reductoisomerase [Medicago truncatula]
Medtr3g467100	345	75.285	9.345	-3.0101	Down	0.881092	-	-	-	-	gi|657393670|gb|KEH34479.1|/2.31496e-63/Lipid transfer protein [Medicago truncatula]
Medtr1g028300	1161	66.105	8.205	-3.01018	Down	0.880544	K14497|1|6e-143|507|cam:101507599|protein phosphatase 2C [EC:3.1.3.16]	-	GO:0016787//hydrolase activity	-	gi|657401420|gb|KEH40398.1|/0/protein phosphatase 2C-like protein [Medicago truncatula]
Medtr3g116320	2085	6.955	0.795	-3.12902	Down	0.824319	K12472|1|2e-10|68.9|bvg:104885038|epidermal growth factor receptor substrate 15;K06699|2|6e-07|57.0|smo:SELMODRAFT_440226|proteasome activator subunit 4;K10352|3|4e-06|54.3|cam:101505698|myosin heavy chain	-	-	-	gi|657396251|gb|AES74144.2|/0/dehydration-responsive RD22-like protein [Medicago truncatula]
Medtr1g087230	579	6.06	0.675	-3.16636	Down	0.81831	-	-	-	-	gi|357442283|ref|XP_003591419.1|/5.31242e-109/Multidrug resistance protein ABC transporter family protein [Medicago truncatula]
Medtr7g093160	306	5.16	0.56	-3.20387	Down	0.803602	K07407|1|4e-13|73.6|mus:103996513|alpha-galactosidase [EC:3.2.1.22]	-	-	GO:0007275//multicellular organismal development	gi|357509937|ref|XP_003625257.1|/6.60086e-31/Seed maturation protein LEA [Medicago truncatula]
Medtr3g031650	960	3238.43	341.335	-3.24603	Down	0.890355	K09753|1|3e-69|262|csv:101213412|cinnamoyl-CoA reductase [EC:1.2.1.44]	-	GO:0048037//cofactor binding;GO:0016616//oxidoreductase activity, acting on the CH-OH group of donors, NAD or NADP as acceptor;GO:0048037//cofactor binding;GO:0048037//cofactor binding;GO:0016616//oxidoreductase activity, acting on the CH-OH group of donors, NAD or NADP as acceptor	GO:0008152//metabolic process;GO:0008152//metabolic process;GO:0008152//metabolic process	gi|357458089|ref|XP_003599325.1|/4.90287e-170/Dihydroflavonol reductase [Medicago truncatula]
Medtr6g072710	342	262.405	27.46	-3.25639	Down	0.888795	K19642|1|7e-33|139|vvi:100233130|D-galacturonate reductase [EC:1.1.1.365]	-	-	-	gi|657382970|gb|AES76192.2|/3.35115e-59/aldo/keto reductase family oxidoreductase [Medicago truncatula]
Medtr4g010340	618	20.715	1.985	-3.38346	Down	0.87744	K11426|1|3e-24|111|sly:101250545|SET and MYND domain-containing protein;K19476|3|1e-15|83.2|mdm:103418875|vacuolar protein sorting-associated protein IST1	-	GO:0046872//metal ion binding	-	gi|357468219|ref|XP_003604394.1|/2.9734e-111/Germin-like protein [Medicago truncatula]
Medtr4g038440	1057.32	10940.3	997.57	-3.45509	Down	0.89829	K13066|1|1e-35|150|sly:101261963|caffeic acid 3-O-methyltransferase [EC:2.1.1.68];K05279|3|2e-35|149|smo:SELMODRAFT_450944|flavonol 3-O-methyltransferase [EC:2.1.1.76]	-	GO:0008168//methyltransferase activity;GO:0008171//O-methyltransferase activity	-	gi|357470919|ref|XP_003605744.1|/0/Caffeic acid 3-O-methyltransferase [Medicago truncatula]
Medtr5g025250	1740	11.59	1.005	-3.52761	Down	0.864658	K09840|1|0.0|1100|mtr:MTR_5g025250|9-cis-epoxycarotenoid dioxygenase [EC:1.13.11.51]	-	GO:0016701//oxidoreductase activity, acting on single donors with incorporation of molecular oxygen	-	gi|357484345|ref|XP_003612460.1|/0/Carotenoid cleavage dioxygenase 4a [Medicago truncatula]
Medtr4g114770	1068	14.42	1.225	-3.55722	Down	0.872444	K17046|1|8e-11|68.6|fve:101295590|protein DEK;K04520|2|3e-10|66.6|mpp:MICPUCDRAFT_51818|amyloid beta A4 protein;K05719|2|3e-10|66.6|mpp:MICPUCDRAFT_51818|integrin beta 1;K06236|2|3e-10|66.6|mpp:MICPUCDRAFT_51818|collagen, type I/II/III/V/XI/XXIV/XXVII, alpha;K06256|2|3e-10|66.6|mpp:MICPUCDRAFT_51818|CD44 antigen;K06257|2|3e-10|66.6|mpp:MICPUCDRAFT_51818|syndecan 1;K06493|2|3e-10|66.6|mpp:MICPUCDR…	-	-	-	gi|657390657|gb|KEH32124.1|/2.62471e-153/methyl-CpG-binding domain protein [Medicago truncatula]
Medtr7g093170	534	13.835	1.16	-3.57613	Down	0.874369	K07407|1|2e-15|82.4|mus:103996513|alpha-galactosidase [EC:3.2.1.22]	-	-	-	gi|357509939|ref|XP_003625258.1|/9.90291e-82/Seed maturation protein [Medicago truncatula]
Medtr3g086630	456	6.355	0.505	-3.65354	Down	0.83584	K16285|1|5e-82|302|mtr:MTR_3g086630|RING/U-box domain-containing protein [EC:2.3.2.27]	-	-	-	gi|357463243|ref|XP_003601903.1|/2.39562e-81/RING-H2 finger protein [Medicago truncatula]
Medtr3g031640	2403	6.135	0.465	-3.72176	Down	0.836736	K04733|1|1e-119|431|pop:POPTR_0013s08930g|interleukin-1 receptor-associated kinase 4 [EC:2.7.11.1];K00276|5|2e-80|301|sot:102600413|primary-amine oxidase [EC:1.4.3.21]	-	-	-	gi|357458087|ref|XP_003599324.1|/0/Somatic embryogenesis receptor kinase [Medicago truncatula]
Medtr3g110172	1074	331.825	24.31	-3.7708	Down	0.903403	-	-	-	-	gi|657395881|gb|KEH36049.1|/0/bark storage-like protein [Medicago truncatula]
Medtr3g100150	1443	4.83	0.335	-3.84979	Down	0.818908	K13065|1|9e-17|89.0|smo:SELMODRAFT_450975|shikimate O-hydroxycinnamoyltransferase [EC:2.3.1.133]	-	-	-	gi|357465231|ref|XP_003602897.1|/0/Omega-hydroxypalmitate O-feruloyl transferase [Medicago truncatula]
Medtr3g074930	1877.95	57.125	3.845	-3.89307	Down	0.902141	-	-	GO:0043169//cation binding;GO:0016791//phosphatase activity;GO:0043169//cation binding;GO:0016791//phosphatase activity	-	gi|657394294|gb|KEH34963.1|/0/inactive purple acid phosphatase-like protein [Medicago truncatula]
Medtr3g099040	909	14.93	0.98	-3.92929	Down	0.886272	K00430|1|2e-08|60.5|mdm:103431979|peroxidase [EC:1.11.1.7];K10752|2|2e-06|53.5|mdm:103421028|histone-binding protein RBBP4	-	-	-	gi|657395364|gb|AES73042.2|/2.62547e-77/heavy-metal-associated domain protein [Medicago truncatula]
Medtr7g092700	603	8.56	0.555	-3.94705	Down	0.864442	-	-	-	-	gi|355500229|gb|AES81432.1|/3.92325e-89/PRA1 family protein [Medicago truncatula]
Medtr8g091320	1533	1359.38	86.765	-3.96969	Down	0.910309	K01858|1|0.0|1017|mtr:MTR_8g091320|myo-inositol-1-phosphate synthase [EC:5.5.1.4]	-	GO:0016872//intramolecular lyase activity	GO:0006020//inositol metabolic process;GO:0006644//phospholipid metabolic process	gi|357519539|ref|XP_003630058.1|/0/L-myo inositol-1 phosphate synthase [Medicago truncatula]
Medtr2g095060	660	4.02	0.255	-3.97863	Down	0.802639	-	-	-	-	gi|358348073|ref|XP_003638074.1|/1.34331e-123/Ripening-related protein grip22 [Medicago truncatula]
Medtr7g023690	666	10.555	0.65	-4.02134	Down	0.876693	K04730|1|8e-25|114|ppp:PHYPADRAFT_145093|interleukin-1 receptor-associated kinase 1 [EC:2.7.11.1];K13416|2|3e-23|108|bvg:104905769|brassinosteroid insensitive 1-associated receptor kinase 1 [EC:2.7.10.1 2.7.11.1];K13418|5|3e-21|102|cic:CICLE_v10027231mg|somatic embryogenesis receptor kinase 1 [EC:2.7.10.1 2.7.11.1]	-	-	-	gi|357503045|ref|XP_003621811.1|/7.04427e-120/Polygalacturonase inhibitor protein [Medicago truncatula]
Medtr4g053420	1146	16.99	1.04	-4.03003	Down	0.892397	K12449|1|0.0|755|mtr:MTR_4g053420|UDP-apiose/xylose synthase	-	GO:0048037//cofactor binding	GO:0008152//metabolic process	gi|357471689|ref|XP_003606129.1|/0/Bifunctional polymyxin resistance arnA protein [Medicago truncatula]
Medtr2g100340	831	5.52	0.33	-4.06413	Down	0.838131	K13248|1|4e-153|540|mtr:MTR_040s0060|pyridoxal phosphate phosphatase PHOSPHO2 [EC:3.1.3.74]	-	-	GO:0008152//metabolic process	gi|657400257|gb|AES67879.2|/6.63932e-154/2,3-diketo-5-methylthio-1-phosphopentane phosphatase [Medicago truncatula]
Medtr8g016960	2274	8.875	0.49	-4.17889	Down	0.874419	K15813|1|0.0|1337|cam:101509140|beta-amyrin synthase [EC:5.4.99.39]	-	GO:0031559//oxidosqualene cyclase activity	GO:0016104//triterpenoid biosynthetic process	gi|657372512|gb|AET01563.2|/0/beta-amyrin synthase [Medicago truncatula]
Medtr2g099630	327	10.06	0.55	-4.19305	Down	0.880428	-	-	-	-	gi|355486611|gb|AES67814.1|/5.80893e-59/DUF3511 domain protein [Medicago truncatula]
Medtr4g057450	915	13.555	0.715	-4.24474	Down	0.891501	K08235|1|3e-147|521|cam:101508375|xyloglucan:xyloglucosyl transferase [EC:2.4.1.207]	-	-	-	gi|657387931|gb|AES88539.2|/2.85557e-172/xyloglucan endotransglucosylase/hydrolase family protein [Medicago truncatula]
Medtr4g020110	2142	22.545	1.025	-4.45911	Down	0.912234	K12657|1|0.0|1021|mtr:MTR_4g020450|delta-1-pyrroline-5-carboxylate synthetase [EC:2.7.2.11 1.2.1.41]	-	-	-	gi|356668563|gb|AET35478.1|/0/delta-1-pyrroline-5-carboxylate synthetase 3 [Medicago truncatula]
Medtr2g010250	1521	3.815	0.17	-4.48808	Down	0.815056	K00517|1|3e-109|396|osa:4349111|;K15399|3|4e-84|312|crb:CARUB_v10013470mg|cytochrome P450, family 77, subfamily A, polypeptide 6 [EC:1.14.-.-]	-	-	-	gi|357446097|ref|XP_003593326.1|/0/Cytochrome P450 89A2 [Medicago truncatula]
Medtr8g070040	363	12.48	0.43	-4.85914	Down	0.910774	-	-	-	GO:0010876//lipid localization	gi|657374712|gb|KEH20240.1|/8.62558e-63/Lipid transfer protein [Medicago truncatula]
Medtr8g014650	786	494.375	15.74	-4.9731	Down	0.942347	K02866|1|2e-22|106|osa:4332737|large subunit ribosomal protein L10e;K11340|2|3e-10|65.9|gmx:100809724|actin-like protein 6A;K03024|3|1e-08|60.8|tcc:TCM_000033|DNA-directed RNA polymerase III subunit RPC7	-	GO:0016791//phosphatase activity	-	gi|357513539|ref|XP_003627058.1|/4.57178e-154/Stem 28 kDa glycoprotein [Medicago truncatula]
Medtr8g070015	342	12.78	0.405	-4.97982	Down	0.915139	-	-	-	GO:0010876//lipid localization	gi|657374710|gb|KEH20238.1|/4.83905e-58/Lipid transfer protein [Medicago truncatula]
Medtr4g066070	420	4.615	0.14	-5.04283	Down	0.857039	-	-	-	-	gi|657388314|gb|KEH30264.1|/1.17713e-35/Nodule-specific Glycine Rich Peptide [Medicago truncatula]
Medtr1g103290	924	8.54	0.24	-5.15313	Down	0.904748	K00547|1|6e-148|523|cam:101508973|homocysteine S-methyltransferase [EC:2.1.1.10]	-	GO:0008172//S-methyltransferase activity;GO:0008172//S-methyltransferase activity	GO:0006730//one-carbon metabolic process;GO:0006730//one-carbon metabolic process	gi|657405347|gb|KEH43840.1|/2.97034e-177/homocysteine S-methyltransferase-like protein [Medicago truncatula]
Medtr7g103030	753	700.39	15.73	-5.47657	Down	0.959761	K09873|1|1e-112|405|cam:101508956|aquaporin TIP	GO:0031224//intrinsic component of membrane	-	GO:0006810//transport	gi|32363409|sp|Q9FY14.1|TIP1_MEDTR/1.16726e-119/RecName: Full=Probable aquaporin TIP-type; AltName: Full=MtAQP1 [Medicago truncatula]
Medtr8g038100	1587	136.39	3.015	-5.49944	Down	0.958333	-	GO:0005737//cytoplasm	-	-	gi|357514961|ref|XP_003627769.1|/0/Pierisin [Medicago truncatula]
Medtr6g039440	1662	4.855	0.1	-5.6014	Down	0.88091	K15803|1|0.0|785|cam:101511182|(-)-germacrene D synthase [EC:4.2.3.22 4.2.3.75]	-	-	-	gi|657382060|gb|KEH26009.1|/0/sesquiterpene synthase [Medicago truncatula]
Medtr2g017955	1143	48.435	0.785	-5.94721	Down	0.969041	K00679|1|2e-39|164|cic:CICLE_v10027727mg|phospholipid:diacylglycerol acyltransferase [EC:2.3.1.158];K17604|2|1e-33|144|pop:POPTR_0012s13550g|zinc finger SWIM domain-containing protein 3;K10960|3|5e-32|139|atr:18422248|geranylgeranyl reductase [EC:1.3.1.83];K01188|4|1e-24|114|aly:ARALYDRAFT_316517|beta-glucosidase [EC:3.2.1.21];K01206|5|8e-15|82.0|cic:CICLE_v10031741mg|alpha-L-fucosidase [EC:3.2.1…	-	-	-	gi|657396773|gb|KEH36671.1|/0/GDSL-like lipase/acylhydrolase [Medicago truncatula]
Medtr2g049020	1743	21.465	0.275	-6.28641	Down	0.968343	K08150|1|0.0|1071|mtr:MTR_2g049020|MFS transporter, SP family, solute carrier family 2 (myo-inositol transporter), member 13	GO:0031224//intrinsic component of membrane	GO:0022857//transmembrane transporter activity	GO:0006810//transport	gi|357450525|ref|XP_003595539.1|/0/Carbohydrate transporter/sugar porter [Medicago truncatula]
Medtr1g082310	1416	26.355	0.195	-7.07846	Down	0.981325	K04733|1|4e-161|568|cmo:103495474|interleukin-1 receptor-associated kinase 4 [EC:2.7.11.1]	-	-	-	gi|657404334|gb|AES61303.2|/0/receptor-like cytosolic Serine/Threonine-kinase [Medicago truncatula]
Medtr6g084640	939	41.48	0.29	-7.16022	Down	0.986869	-	-	-	-	gi|161897795|gb|ABX80067.1|/2.51696e-38/cold-acclimation specific protein 31 [Medicago truncatula]
Medtr3g066010	192	2.35	0.01	-7.87652	Down	0.824104	-	-	-	-	gi|657393872|gb|KEH34626.1|/7.28852e-30/hypothetical protein MTR_3g066010 [Medicago truncatula]
Medtr8g022410	207	2.36	0.01	-7.88264	Down	0.824668	-	-	-	-	gi|357514191|ref|XP_003627384.1|/8.28167e-21/hypothetical protein MTR_8g022410 [Medicago truncatula]
Medtr8g058563	570	2.39	0.01	-7.90087	Down	0.826444	K00949|1|2e-101|367|mtr:MTR_8g058440|thiamine pyrophosphokinase [EC:2.7.6.2]	-	GO:0016778;GO:0032559	GO:0042723//thiamine-containing compound metabolic process;GO:0009108//coenzyme biosynthetic process	gi|657373788|gb|KEH19402.1|/3.41066e-105/thiaminepyrophosphokinase [Medicago truncatula]
Medtr3g449470	684	2.42	0.01	-7.91886	Down	0.828503	K13415|1|8e-09|60.8|mdm:103401427|protein brassinosteroid insensitive 1 [EC:2.7.10.1 2.7.11.1];K10798|2|4e-06|52.0|mdm:103432668|poly [ADP-ribose] polymerase [EC:2.4.2.30]	-	-	-	gi|657392714|gb|KEH33621.1|/3.90391e-129/hypothetical protein MTR_3g449470 [Medicago truncatula]
Medtr3g109995	198	2.505	0.01	-7.96867	Down	0.833865	-	-	-	-	gi|358344839|ref|XP_003636494.1|/2.43024e-20/hypothetical protein MTR_042s0036 [Medicago truncatula]
Medtr6g478170	279	2.52	0.01	-7.97728	Down	0.834645	K13065|1|1e-22|104|mtr:MTR_4g097090|shikimate O-hydroxycinnamoyltransferase [EC:2.3.1.133];K03125|2|6e-16|82.8|mtr:MTR_5g026660|transcription initiation factor TFIID subunit 1	-	-	-	gi|657383083|gb|KEH26868.1|/2.65655e-43/hypothetical protein MTR_6g478170 [Medicago truncatula]
Medtr3g117825	222	2.53	0.01	-7.98299	Down	0.835375	K09422|1|1e-33|107|mus:103997437|myb proto-oncogene protein, plant	GO:0043231//intracellular membrane-bounded organelle	GO:0003676//nucleic acid binding;GO:0001071//nucleic acid binding transcription factor activity	GO:0009411//response to UV;GO:0009719;GO:0006355//regulation of transcription, DNA-templated;GO:0010033//response to organic substance	gi|695057313|ref|XP_009416922.1|/7.22603e-33/PREDICTED: myb-related protein 308-like [Musa acuminata subsp. malaccensis]
Medtr8g080060	276	2.61	0.01	-8.02791	Down	0.840554	-	-	-	-	gi|657375134|gb|KEH20547.1|/2.32893e-47/NADH-ubiquinone reductase complex 1 MLRQ subunit [Medicago truncatula]
Medtr4g033170	1074	3.4	0.01	-8.40939	Down	0.878569	K13259|1|5e-154|544|gmx:100807589|2,7,4'-trihydroxyisoflavanone 4'-O-methyltransferase / isoflavone 4'-O-methyltransferase [EC:2.1.1.212 2.1.1.46];K13262|4|5e-98|358|gmx:100813225|isoflavone-7-O-methyltransferase [EC:2.1.1.150]	-	GO:0005515//protein binding;GO:0008168//methyltransferase activity	GO:0006730//one-carbon metabolic process	gi|90018277|gb|ABD83945.1|/0/IOMT 6 [Medicago truncatula]
Medtr2g088107	210	3.625	0.01	-8.50184	Down	0.886786	-	-	-	-	gi|657399596|gb|KEH39007.1|/2.32183e-23/transmembrane protein, putative [Medicago truncatula]
Medtr8g099730	768.87	3.85	0.01	-8.58871	Down	0.893343	K15382|1|2e-88|325|cam:101488443|solute carrier family 50 (sugar transporter)	GO:0031224//intrinsic component of membrane;GO:0031224//intrinsic component of membrane	-	GO:0071702;GO:0071702	gi|657376053|gb|KEH21269.1|/1.26738e-102/bidirectional sugar transporter [Medicago truncatula]
Medtr6g092730	213	4.15	0.01	-8.69697	Down	0.902307	-	GO:0009534//chloroplast thylakoid	-	GO:0044237//cellular metabolic process	gi|357458581|ref|XP_003599571.1|/1.70903e-34/Photosystem I assembly protein Ycf3 [Medicago truncatula]
Medtr2g078780	351	4.295	0.01	-8.74651	Down	0.906474	-	-	-	-	gi|657399212|gb|KEH38698.1|/5.30223e-60/chilling-induced protein, putative [Medicago truncatula]
Medtr0052s0060	1866	4.315	0.01	-8.75322	Down	0.906823	K01191|1|1e-18|95.5|mdm:103411291|alpha-mannosidase [EC:3.2.1.24]	-	-	-	gi|657370989|gb|KEH17020.1|/0/senescence-associated protein [Medicago truncatula]
Medtr3g015830	261	4.51	0.01	-8.81698	Down	0.910757	-	-	-	-	gi|357456599|ref|XP_003598580.1|/1.0276e-31/hypothetical protein MTR_3g015830 [Medicago truncatula]
Medtr5g049270	762	4.57	0.01	-8.83605	Down	0.912052	-	-	-	-	gi|657384876|gb|KEH27918.1|/1.20106e-103/plant/MWL2-17 protein, putative [Medicago truncatula]
Medtr3g072530	1092	5.675	0.01	-9.14848	Down	0.93169	K01623|1|4e-35|149|pda:103722777|fructose-bisphosphate aldolase, class I [EC:4.1.2.13];K02940|2|2e-22|106|sita:101773010|large subunit ribosomal protein L9e	-	-	-	gi|357461555|ref|XP_003601059.1|/4.94646e-164/Auxin-induced protein 5NG4 [Medicago truncatula]
Medtr0400s0010	531	5.755	0.01	-9.16867	Down	0.932786	K14677|1|1e-97|355|mtr:MTR_1g039130|aminoacylase [EC:3.5.1.14]	-	-	-	gi|657369600|gb|KEH15979.1|/4.91019e-97/M20/M25/M40 family peptidase, partial [Medicago truncatula]
Medtr6g092180	837	8.71	0.01	-9.76653	Down	0.957935	-	-	-	-	gi|657383579|gb|AES77126.2|/9.43241e-140/hypothetical protein MTR_6g092180 [Medicago truncatula]

## Sheet: Table S2
Gene ID	Gene Length	Means-WT	Means-mtpin3-1	Log2Ratio(mtpin3-1/WT)	Up-Down-Regulation(P3/R108)	Probability	KEGG Orthology	GO Component	GO Function	GO Process	Blast nr
Medtr2g451100	282	0.01	18.055	10.8182	Up	0.982257	-	-	-	-	gi|657398302|gb|KEH37910.1|/8.57927e-18/hypothetical protein MTR_2g451100 [Medicago truncatula]
Medtr2g018710	975	0.01	11.615	10.1818	Up	0.970116	K04077|1|1e-35|150|cit:102625866|chaperonin GroEL;K13484|2|8e-31|134|egu:105053874|5-hydroxyisourate hydrolase / 2-oxo-4-hydroxy-4-carboxy-5-ureidoimidazoline decarboxylase [EC:3.5.2.17 4.1.1.97];K06662|4|4e-23|109|pmum:103340455|cell cycle checkpoint protein	-	-	-	gi|357447189|ref|XP_003593870.1|/0/PIF-like protein [Medicago truncatula]
Medtr4g118800	564	0.01	8.1	9.66178	Up	0.954689	-	GO:0016020//membrane	-	-	gi|355510637|gb|AES91779.1|/6.26923e-88/plant integral membrane protein [Medicago truncatula]
Medtr5g063410	843	0.01	6.855	9.42101	Up	0.945127	K05578|1|7e-108|390|mtr:MTR_5g063410|NAD(P)H-quinone oxidoreductase subunit 6 [EC:1.6.5.3]	GO:0031224//intrinsic component of membrane;GO:0009534//chloroplast thylakoid	GO:0048037//cofactor binding;GO:0050136//NADH dehydrogenase (quinone) activity	GO:0051234//establishment of localization;GO:0008152//metabolic process	gi|357489581|ref|XP_003615078.1|/3.66563e-107/NAD(P)H-quinone oxidoreductase subunit 6 [Medicago truncatula]
Medtr3g089070	423	0.01	6.69	9.38586	Up	0.943714	K13448|1|2e-69|260|mtr:MTR_3g089070|calcium-binding protein CML	-	-	-	gi|357463625|ref|XP_003602094.1|/1.05114e-68/Calmodulin-like protein [Medicago truncatula]
Medtr2g028500	162	0.01	6.495	9.34319	Up	0.941825	K06627|1|8e-08|55.8|mtr:MTR_8g095930|cyclin A	-	-	-	gi|357448303|ref|XP_003594427.1|/7.25881e-25/hypothetical protein MTR_2g028500 [Medicago truncatula]
Medtr0961s0020	321	0.01	6.29	9.29692	Up	0.939459	-	-	-	-	gi|657368540|gb|KEH15479.1|/3.54666e-56/hypothetical protein MTR_0961s0020 [Medicago truncatula]
Medtr8g461450	210	0.01	5.225	9.02929	Up	0.924295	K14488|1|5e-13|73.2|cam:101502664|SAUR family protein	-	-	-	gi|657373894|gb|KEH19502.1|/8.50616e-34/hypothetical protein MTR_8g461450 [Medicago truncatula]
Medtr8g094820	177	0.01	4.88	8.93074	Up	0.918216	-	-	-	-	gi|357520157|ref|XP_003630367.1|/1.60231e-08/hypothetical protein MTR_8g094820 [Medicago truncatula]
Medtr2g058600	219	0.01	4.745	8.89026	Up	0.915341	-	-	-	-	gi|357450751|ref|XP_003595652.1|/1.76658e-15/hypothetical protein MTR_2g058600 [Medicago truncatula]
Medtr2g086350	975	0.01	4.215	8.71939	Up	0.903299	K04077|1|1e-35|150|cit:102625866|chaperonin GroEL;K13484|2|1e-31|137|egu:105053874|5-hydroxyisourate hydrolase / 2-oxo-4-hydroxy-4-carboxy-5-ureidoimidazoline decarboxylase [EC:3.5.2.17 4.1.1.97];K06662|4|1e-23|111|pmum:103340455|cell cycle checkpoint protein	-	-	-	gi|657399546|gb|AES67059.2|/0/Myb/SANT-like DNA-binding domain protein [Medicago truncatula]
Medtr1g029340	294	0.01	4.175	8.70563	Up	0.90228	K08596|1|6e-11|66.2|mtr:MTR_5g066530|sentrin-specific protease 7 [EC:3.4.22.68]	-	-	-	gi|657401487|gb|KEH40465.1|/3.40879e-51/transmembrane protein, putative [Medicago truncatula]
Medtr6g033995	201	0.01	4.17	8.7039	Up	0.901968	K03283|1|3e-09|60.5|mtr:MTR_7g035210|heat shock 70kDa protein 1/8;K06758|1|3e-09|60.5|mtr:MTR_7g035210|L1 cell adhesion molecule like protein	-	-	-	gi|657381789|gb|KEH25751.1|/1.3697e-31/heat shock cognate 70 kDa protein [Medicago truncatula]
Medtr3g030400	240	0.01	4.15	8.69697	Up	0.90136	-	-	-	-	gi|657392246|gb|AES69474.2|/1.36711e-39/hypothetical protein MTR_3g030400 [Medicago truncatula]
Medtr4g072460	279	0.01	4.11	8.68299	Up	0.900555	K14488|1|3e-47|186|mtr:MTR_4g072460|SAUR family protein	-	-	-	gi|357473669|ref|XP_003607119.1|/1.96557e-46/Auxin-induced SAUR-like protein [Medicago truncatula]
Medtr1g041285	453	0.01	4.05	8.66178	Up	0.898617	K13448|1|1e-77|288|cam:101501496|calcium-binding protein CML	-	GO:0046872//metal ion binding;GO:0016628//oxidoreductase activity, acting on the CH-CH group of donors, NAD or NADP as acceptor	GO:0008152//metabolic process	gi|657402118|gb|KEH41045.1|/5.92214e-80/EF hand calcium-binding family protein [Medicago truncatula]
Medtr4g012600	432	0.01	4	8.64386	Up	0.897319	-	-	-	-	gi|357468347|ref|XP_003604458.1|/2.81919e-82/hypothetical protein MTR_4g012600 [Medicago truncatula]
Medtr2g027600	234	0.01	3.74	8.54689	Up	0.889449	K00850|1|5e-09|59.7|pmum:103324404|6-phosphofructokinase 1 [EC:2.7.1.11];K19307|2|7e-06|49.3|sly:101268886|25S rRNA (uracil2634-N3)-methyltransferase [EC:2.1.1.313]	-	-	-	gi|124360895|gb|ABN08867.1|/5.21795e-28/Heavy metal transport/detoxification protein [Medicago truncatula]
Medtr6g466410	180	0.01	3.675	8.5216	Up	0.887116	-	-	-	-	gi|358345335|ref|XP_003636736.1|/1.64586e-21/CCP [Medicago truncatula]
Medtr7g071790	456	0.01	3.46	8.43463	Up	0.879559	-	-	-	-	gi|357506437|ref|XP_003623507.1|/4.98361e-87/Wound-induced protein [Medicago truncatula]
Medtr1g017830	489	0.01	3.38	8.40088	Up	0.87652	-	-	-	-	gi|388490996|gb|AFK33564.1|/4.5119e-66/unknown [Medicago truncatula]
Medtr1g063340	303	0.01	3.325	8.37721	Up	0.874236	K14488|1|2e-36|150|cam:101492206|SAUR family protein	-	-	-	gi|657403351|gb|KEH42201.1|/2.58579e-51/SAUR-like auxin-responsive family protein [Medicago truncatula]
Medtr0219s0040	201	0.01	3.235	8.33762	Up	0.870819	K14485|1|7e-07|52.8|cam:101503837|transport inhibitor response 1	-	-	-	gi|657370152|gb|KEH16350.1|/3.37368e-30/hypothetical protein MTR_0219s0040 [Medicago truncatula]
Medtr3g087900	474	0.01	3.135	8.29232	Up	0.866137	K16282|1|2e-79|294|mtr:MTR_3g087900|E3 ubiquitin-protein ligase RHA2 [EC:2.3.2.27]	-	-	-	gi|357463473|ref|XP_003602018.1|/7.21647e-79/RING finger family protein [Medicago truncatula]
Medtr1g097910	1170	0.01	3.105	8.27845	Up	0.865282	K00660|1|0.0|734|mtr:MTR_1g097910|chalcone synthase [EC:2.3.1.74]	-	GO:0016747//transferase activity, transferring acyl groups other than amino-acyl groups	GO:0009699//phenylpropanoid biosynthetic process	gi|357443489|ref|XP_003592022.1|/0/Chalcone synthase [Medicago truncatula]
Medtr3g057050	198	0.01	3.015	8.23601	Up	0.860485	K06627|1|6e-08|56.2|mtr:MTR_8g095930|cyclin A	-	-	-	gi|357460031|ref|XP_003600297.1|/3.61471e-32/hypothetical protein MTR_3g057050 [Medicago truncatula]
Medtr3g104750	495	0.01	2.995	8.22641	Up	0.859877	K13424|1|7e-23|106|smo:SELMODRAFT_24407|WRKY transcription factor 33	-	-	-	gi|357465791|ref|XP_003603180.1|/7.02307e-78/WRKY transcription factor [Medicago truncatula]
Medtr5g010930	681	0.01	2.955	8.20701	Up	0.858119	K09286|1|3e-90|331|mtr:MTR_5g010940|EREBP-like factor	-	-	-	gi|357481743|ref|XP_003611157.1|/2.43254e-115/Dehydration-responsive element-binding protein 1F [Medicago truncatula]
Medtr2g015710	318	0.01	2.935	8.19722	Up	0.856953	-	-	-	-	gi|357446947|ref|XP_003593749.1|/5.86457e-59/hypothetical protein MTR_2g015710 [Medicago truncatula]
Medtr1g104835	207	0.01	2.54	7.98868	Up	0.834379	-	-	-	-	gi|657405409|gb|KEH43897.1|/1.04279e-31/hypothetical protein MTR_1g104835 [Medicago truncatula]
Medtr3g069310	189	0.01	2.425	7.92184	Up	0.827479	-	-	-	-	gi|357461003|ref|XP_003600783.1|/4.01063e-28/hypothetical protein MTR_3g069310 [Medicago truncatula]
Medtr3g082100	1017	0.01	2.42	7.91886	Up	0.82674	K02883|1|7e-15|82.0|zma:103646289|large subunit ribosomal protein L18e;K11855|2|9e-10|65.1|bvg:104906049|ubiquitin carboxyl-terminal hydrolase 36/42 [EC:3.4.19.12]	-	-	-	gi|357462387|ref|XP_003601475.1|/7.01942e-37/Proline rich protein [Medicago truncatula]
Medtr3g116930	198	0.01	2.285	7.83605	Up	0.817129	-	-	-	-	gi|357467327|ref|XP_003603948.1|/1.08836e-28/hypothetical protein MTR_3g116930 [Medicago truncatula]
Medtr4g086165	627	0.01	2.215	7.79116	Up	0.811477	K09286|1|6e-19|94.4|rcu:RCOM_1179490|EREBP-like factor	-	-	-	gi|657389167|gb|KEH30912.1|/5.82624e-102/AP2/ERF domain transcription factor [Medicago truncatula]
Medtr4g088760	1131	0.01	2.21	7.7879	Up	0.810902	-	-	-	-	gi|657389343|gb|KEH31059.1|/0/plant/F8B4-180 protein [Medicago truncatula]
Medtr4g037055	156	0.01	2.205	7.78463	Up	0.810886	-	-	-	-	gi|657387335|gb|KEH29465.1|/2.20267e-13/hypothetical protein MTR_4g037055 [Medicago truncatula]
Medtr5g072330	231	0.01	2.205	7.78463	Up	0.810886	-	-	-	-	gi|357491003|ref|XP_003615789.1|/8.90588e-36/hypothetical protein MTR_5g072330 [Medicago truncatula]
Medtr3g114750	738	0.01	2.18	7.76818	Up	0.808767	-	-	-	-	gi|357467101|ref|XP_003603835.1|/1.62131e-110/Syringolide-induced protein 14-1-1 [Medicago truncatula]
Medtr2g090940	159	0.01	2.155	7.75154	Up	0.807452	-	-	-	-	gi|358344014|ref|XP_003636089.1|/1.51771e-22/hypothetical protein MTR_027s0003 [Medicago truncatula]
Medtr6g082860	1080	0.025	3.02	6.91648	Up	0.853667	K04730|1|2e-155|549|gmx:100800335|interleukin-1 receptor-associated kinase 1 [EC:2.7.11.1]	-	-	-	gi|657383248|gb|KEH26989.1|/0/receptor-like kinase [Medicago truncatula]
Medtr4g066240	1542	0.045	4.9	6.76671	Up	0.908836	K01188|1|0.0|661|cam:105851087|beta-glucosidase [EC:3.2.1.21]	-	GO:0015926//glucosidase activity;GO:0043167//ion binding	GO:0044238	gi|657388326|gb|KEH30276.1|/0/cyanogenic beta-glucosidase, putative [Medicago truncatula]
Medtr6g082280	702	0.705	61.995	6.45838	Up	0.98183	K00850|1|6e-07|54.7|pmum:103324404|6-phosphofructokinase 1 [EC:2.7.1.11]	-	-	-	gi|357500199|ref|XP_003620388.1|/1.18396e-67/Mitochondrial protein, putative [Medicago truncatula]
Medtr4g126920	855	0.32	20.565	6.00598	Up	0.961063	K08235|1|8e-152|536|mtr:MTR_4g126920|xyloglucan:xyloglucosyl transferase [EC:2.4.1.207]	GO:0005576//extracellular region;GO:0030312//external encapsulating structure	GO:0016798//hydrolase activity, acting on glycosyl bonds;GO:0016758//transferase activity, transferring hexosyl groups	GO:0044042//glucan metabolic process	gi|357479445|ref|XP_003610008.1|/4.20114e-151/Xyloglucan endotransglucosylase/hydrolase [Medicago truncatula]
Medtr0334s0010	603	0.095	5.87	5.94929	Up	0.908277	-	-	-	-	gi|657369780|gb|KEH16093.1|/5.88978e-69/plastocyanin-like domain protein [Medicago truncatula]
Medtr3g069570	504	0.12	7.335	5.93369	Up	0.923079	-	-	-	-	gi|657394030|gb|AES71057.2|/2.27131e-50/hypothetical protein MTR_3g069570 [Medicago truncatula]
Medtr5g023730	1653	0.065	3.72	5.83872	Up	0.859302	K00666|1|2e-149|529|pop:POPTR_0005s10590g|fatty-acyl-CoA synthase [EC:6.2.1.-];K01904|4|1e-36|155|fve:101312548|4-coumarate--CoA ligase [EC:6.2.1.12]	-	-	-	gi|357484059|ref|XP_003612316.1|/0/2-succinylbenzoate-CoA ligase [Medicago truncatula]
Medtr8g015220	883.59	0.135	7.51	5.79778	Up	0.919843	K00469|1|4e-153|540|cam:101493267|inositol oxygenase [EC:1.13.99.1]	GO:0044424;GO:0044424	GO:0046914//transition metal ion binding;GO:0016701//oxidoreductase activity, acting on single donors with incorporation of molecular oxygen;GO:0046914//transition metal ion binding;GO:0016701//oxidoreductase activity, acting on single donors with incorporation of molecular oxygen	GO:0006020//inositol metabolic process;GO:0006020//inositol metabolic process	gi|657372385|gb|KEH18253.1|/1.84966e-161/myo-inositol oxygenase [Medicago truncatula]
Medtr4g095002	390	0.15	7.165	5.57793	Up	0.911004	-	-	-	-	gi|657389851|gb|KEH31499.1|/4.7407e-69/transmembrane protein, putative [Medicago truncatula]
Medtr3g106060	885	0.065	2.985	5.52115	Up	0.820283	K13424|1|4e-19|95.9|gmx:100127385|WRKY transcription factor 33	-	-	-	gi|357466031|ref|XP_003603300.1|/1.43809e-149/WRKY transcription factor [Medicago truncatula]
Medtr3g464580	1690.7	0.67	26.885	5.3265	Up	0.943813	K01953|1|0.0|849|cam:101504705|asparagine synthase (glutamine-hydrolysing) [EC:6.3.5.4]	-	GO:0016884//carbon-nitrogen ligase activity, with glutamine as amido-N-donor;GO:0032559;GO:0016884//carbon-nitrogen ligase activity, with glutamine as amido-N-donor;GO:0032559;GO:0016884//carbon-nitrogen ligase activity, with glutamine as amido-N-donor;GO:0032559	GO:0009064//glutamine family amino acid metabolic process;GO:0006528//asparagine metabolic process;GO:0009064//glutamine family amino acid metabolic process;GO:0006528//asparagine metabolic process;GO:0009064//glutamine family amino acid metabolic process;GO:0006528//asparagine metabolic process	gi|657393497|gb|KEH34317.1|/0/asparagine synthetase [glutamine-hydrolyzing] protein [Medicago truncatula]
Medtr5g083270	618	0.095	3.625	5.25391	Up	0.836663	K14496|1|2e-115|414|mtr:MTR_5g083270|abscisic acid receptor PYR/PYL family	-	-	-	gi|357492811|ref|XP_003616694.1|/1.28977e-114/Abscisic acid receptor PYL6 [Medicago truncatula]
Medtr2g105060	842.68	0.265	9.875	5.21972	Up	0.915621	K13424|1|4e-18|92.0|gmx:100127397|WRKY transcription factor 33;K18834|3|6e-18|91.3|fve:101291408|WRKY transcription factor 1	-	-	-	gi|657400454|gb|KEH39640.1|/4.39505e-121/WRKY family transcription factor [Medicago truncatula]
Medtr6g034930	564	0.105	3.505	5.06095	Up	0.825343	-	-	-	-	gi|645231988|ref|XP_008222655.1|/2.98468e-13/PREDICTED: extensin-2-like, partial [Prunus mume]
Medtr1g097935	1170	0.86	27.995	5.02469	Up	0.933857	K00660|1|0.0|734|mtr:MTR_1g098140|chalcone synthase [EC:2.3.1.74]	-	GO:0016747//transferase activity, transferring acyl groups other than amino-acyl groups	GO:0009699//phenylpropanoid biosynthetic process	gi|657405070|gb|KEH43642.1|/0/chalcone and stilbene synthase family protein [Medicago truncatula]
Medtr8g072260	1395.45	0.115	3.725	5.01753	Up	0.831471	K09843|1|0.0|798|mtr:MTR_8g072260|(+)-abscisic acid 8'-hydroxylase [EC:1.14.13.93]	-	GO:0016491//oxidoreductase activity;GO:0005506//iron ion binding;GO:0016491//oxidoreductase activity;GO:0005506//iron ion binding;GO:0016491//oxidoreductase activity;GO:0005506//iron ion binding;GO:0016491//oxidoreductase activity;GO:0005506//iron ion binding	GO:0008152//metabolic process;GO:0008152//metabolic process;GO:0008152//metabolic process;GO:0008152//metabolic process	gi|357517461|ref|XP_003629019.1|/0/Abscisic acid 8'-hydroxylase [Medicago truncatula]
Medtr8g077145	372	0.16	5.03	4.97441	Up	0.862358	-	-	-	-	gi|657374984|gb|KEH20421.1|/1.66667e-58/hypothetical protein MTR_8g077145 [Medicago truncatula]
Medtr3g082250	348	0.175	5.08	4.8594	Up	0.860107	K19307|1|6e-11|66.2|brp:103832719|25S rRNA (uracil2634-N3)-methyltransferase [EC:2.1.1.313]	-	-	-	gi|357462419|ref|XP_003601491.1|/2.02142e-59/ATFP4-like protein [Medicago truncatula]
Medtr3g006820	1260	0.64	18.105	4.82217	Up	0.920829	K11450|1|2e-37|157|gmx:100810687|lysine-specific histone demethylase 1A [EC:1.-.-.-];K00924|2|1e-18|95.1|eus:EUTSA_v10013365mg|	-	-	-	gi|657391651|gb|KEH32831.1|/0/eukaryotic aspartyl protease family protein [Medicago truncatula]
Medtr2g034480	1089	0.35	9.775	4.80367	Up	0.899471	K19619|1|1e-46|187|crb:CARUB_v10012467mg|tyrosyl-DNA phosphodiesterase 2 [EC:3.1.4.-];K15429|3|2e-44|180|cic:CICLE_v10007363mg|tRNA (guanine37-N1)-methyltransferase [EC:2.1.1.228];K10761|5|4e-44|179|cic:CICLE_v10027573mg|tRNA(His) guanylyltransferase [EC:2.7.7.79]	GO:0043231//intracellular membrane-bounded organelle	GO:0043167//ion binding;GO:0008422//beta-glucosidase activity	GO:0044238;GO:0006950//response to stress	gi|357448999|ref|XP_003594775.1|/0/Glucan-endo-1 3-beta-glucosidase [Medicago truncatula]
Medtr5g081360	450	4.285	118.55	4.79006	Up	0.934268	-	-	-	-	gi|657385565|gb|AES99480.2|/2.69286e-48/hypothetical protein MTR_5g081360 [Medicago truncatula]
Medtr5g464340	948	0.21	5.775	4.78136	Up	0.867402	K14299|1|1e-14|80.9|mdm:103418195|nucleoporin SEH1	-	-	-	gi|657385124|gb|KEH28079.1|/0/phosphate-responsive 1 family protein [Medicago truncatula]
Medtr5g064340	948	0.21	5.775	4.78136	Up	0.867402	K14299|1|1e-14|80.9|mdm:103418195|nucleoporin SEH1	-	-	-	gi|657385124|gb|KEH28079.1|/0/phosphate-responsive 1 family protein [Medicago truncatula]
Medtr5g037710	729	0.15	4.11	4.7761	Up	0.834231	K19613|1|4e-46|184|cic:CICLE_v10024599mg|leucine-rich repeat protein SHOC2;K07466|4|1e-44|180|fve:101313743|replication factor A1	GO:0044425//membrane part	GO:0004872//receptor activity	GO:0006952//defense response;GO:0023052//signaling	gi|357486483|ref|XP_003613529.1|/1.0869e-135/TMV resistance protein N [Medicago truncatula]
Medtr5g064345	948	0.29	7.66	4.72322	Up	0.88503	K14299|1|2e-15|83.6|mdm:103418195|nucleoporin SEH1	-	-	-	gi|657385146|gb|KEH28100.1|/0/phosphate-responsive 1 family protein [Medicago truncatula]
Medtr8g040080	357	0.165	4.12	4.64211	Up	0.830699	-	-	-	-	gi|355521945|gb|AET02399.1|/1.13662e-54/VQ motif protein [Medicago truncatula]
Medtr8g091390	1734	0.37	9.23	4.64073	Up	0.89331	K00423|1|3e-171|602|tcc:TCM_042024|L-ascorbate oxidase [EC:1.10.3.3]	-	GO:0046914//transition metal ion binding;GO:0016682//oxidoreductase activity, acting on diphenols and related substances as donors, oxygen as acceptor	GO:0008152//metabolic process	gi|357519559|ref|XP_003630068.1|/0/L-ascorbate oxidase [Medicago truncatula]
Medtr2g061780	246	0.255	6.3	4.62678	Up	0.868667	K01938|1|5e-09|59.7|obr:102701856|formate--tetrahydrofolate ligase [EC:6.3.4.3]	-	-	-	gi|388500352|gb|AFK38242.1|/1.31942e-26/unknown [Medicago truncatula]
Medtr4g082360	846	0.33	7.82	4.56663	Up	0.880561	-	-	-	-	gi|657389029|gb|KEH30807.1|/2.06876e-110/transmembrane protein, putative [Medicago truncatula]
Medtr4g068220	249	0.49	11.175	4.51135	Up	0.895413	-	-	-	-	gi|357473097|ref|XP_003606833.1|/6.09667e-32/hypothetical protein MTR_4g068220 [Medicago truncatula]
Medtr5g006450	573	0.585	13.08	4.48278	Up	0.900933	-	-	-	-	gi|355512072|gb|AES93695.1|/2.48648e-95/acetyltransferase (GNAT) domain protein [Medicago truncatula]
Medtr5g016440	1488	0.18	3.89	4.4337	Up	0.815125	K13260|1|2e-155|549|gmx:100811727|isoflavone 2'-hydroxylase [EC:1.14.13.89];K00517|4|5e-153|541|mdm:103432708|	-	GO:0016712//oxidoreductase activity, acting on paired donors, with incorporation or reduction of molecular oxygen, reduced flavin or flavoprotein as one donor, and incorporation of one atom of oxygen;GO:0005506//iron ion binding	GO:0008152//metabolic process	gi|357482747|ref|XP_003611660.1|/0/Cytochrome P450 81D1 [Medicago truncatula]
Medtr0016s0170	246	0.25	5.285	4.4019	Up	0.847539	-	-	-	-	gi|657371429|gb|KEH17424.1|/5.93637e-19/hypothetical protein MTR_0016s0170 [Medicago truncatula]
Medtr8g432390	540	0.215	4.505	4.38912	Up	0.831225	-	-	-	-	gi|657373186|gb|KEH18936.1|/1.02328e-89/BON1-associated-like protein [Medicago truncatula]
Medtr4g029770	291	0.21	4.355	4.37421	Up	0.825458	-	-	-	-	gi|657387060|gb|KEH29241.1|/6.23149e-53/repetitive proline-rich cell wall protein [Medicago truncatula]
Medtr3g071740	699	0.865	17.925	4.37313	Up	0.904745	K14496|1|3e-120|431|mtr:MTR_3g071740|abscisic acid receptor PYR/PYL family	-	-	-	gi|357461413|ref|XP_003600988.1|/1.72458e-119/Abscisic acid receptor PYL6 [Medicago truncatula]
Medtr7g076000	504	0.225	4.63	4.36302	Up	0.831997	-	-	-	-	gi|355498834|gb|AES80037.1|/2.83351e-93/BON1-associated-like protein [Medicago truncatula]
Medtr5g040755	330	3.745	76.77	4.35751	Up	0.919219	-	-	-	-	gi|657384698|gb|KEH27817.1|/2.20034e-58/hypothetical protein MTR_5g040755 [Medicago truncatula]
Medtr8g032055	321	0.375	7.6	4.34104	Up	0.87238	-	-	-	-	gi|657373174|gb|KEH18930.1|/1.21897e-56/transmembrane protein, putative [Medicago truncatula]
Medtr4g086330	594	0.655	13.075	4.31917	Up	0.896366	K14006|1|1e-19|96.7|tcc:TCM_045610|protein transport protein SEC23	-	-	-	gi|657389173|gb|AES90190.2|/1.65608e-108/fruit weight 2.2 protein [Medicago truncatula]
Medtr2g098070	1089	0.295	5.815	4.30099	Up	0.851153	K05863|1|0.0|667|mtr:MTR_2g098070|solute carrier family 25 (mitochondrial adenine nucleotide translocator), member 4/5/6/31	GO:0043231//intracellular membrane-bounded organelle;GO:0016020//membrane	-	GO:0006810//transport	gi|357454315|ref|XP_003597438.1|/0/ADP,ATP carrier protein [Medicago truncatula]
Medtr5g097940	939	1.785	34.715	4.28156	Up	0.912039	K08243|1|4e-179|627|mtr:MTR_5g097900|Polyketide reductase;K19642|3|2e-87|322|tcc:TCM_011190|D-galacturonate reductase [EC:1.1.1.365]	-	GO:0005488//binding;GO:0003824//catalytic activity	GO:0008152//metabolic process	gi|357495431|ref|XP_003618004.1|/1.23982e-178/Chalcone reductase [Medicago truncatula]
Medtr3g016350	249	25.775	495.82	4.26577	Up	0.920664	-	-	-	-	gi|657391951|gb|AES68859.2|/7.9625e-32/transmembrane protein, putative [Medicago truncatula]
Medtr3g016275	249	25.775	495.82	4.26577	Up	0.920664	-	-	-	-	gi|657391951|gb|AES68859.2|/7.9625e-32/transmembrane protein, putative [Medicago truncatula]
Medtr1g105800	1962	0.225	4.25	4.23947	Up	0.818	K04733|1|3e-133|476|mtr:MTR_114s0029|interleukin-1 receptor-associated kinase 4 [EC:2.7.11.1]	-	-	-	gi|657405481|gb|KEH43962.1|/0/cysteine-rich receptor-kinase-like protein [Medicago truncatula]
Medtr2g035100	474	12.535	236.295	4.23656	Up	0.917494	K02553|1|2e-11|68.6|bvg:104906773|regulator of ribonuclease activity A	GO:0044424	-	GO:0006950//response to stress	gi|357449105|ref|XP_003594829.1|/1.50124e-84/Pathogenesis-related protein PR10 [Medicago truncatula]
Medtr6g022790	1368	0.355	6.665	4.23071	Up	0.859121	K14209|1|6e-150|531|brp:103868752|solute carrier family 36 (proton-coupled amino acid transporter);K19476|5|1e-30|134|cic:CICLE_v10026997mg|vacuolar protein sorting-associated protein IST1	-	-	-	gi|657381436|gb|KEH25432.1|/0/transmembrane amino acid transporter family protein [Medicago truncatula]
Medtr7g110810	1122	0.43	8.065	4.22927	Up	0.870852	K12126|1|0.0|680|mtr:MTR_7g110810|phytochrome-interacting factor 3	-	-	-	gi|357511583|ref|XP_003626080.1|/0/Transcription factor SPATULA [Medicago truncatula]
Medtr8g096860	465	0.245	4.555	4.2166	Up	0.825196	-	-	-	-	gi|657375797|gb|KEH21023.1|/1.29292e-85/hypothetical protein MTR_8g096860 [Medicago truncatula]
Medtr6g045077	663	0.415	7.415	4.15926	Up	0.863689	-	-	-	-	gi|657382193|gb|KEH26121.1|/4.0777e-128/albumin-2 protein [Medicago truncatula]
Medtr5g077760	216	0.595	10.58	4.15231	Up	0.881448	-	-	-	-	gi|357491917|ref|XP_003616246.1|/3.79638e-34/hypothetical protein MTR_5g077760 [Medicago truncatula]
Medtr5g040970	177	5.945	105.535	4.1499	Up	0.913551	-	-	-	-	gi|657384703|gb|AES96750.2|/8.17216e-29/hypothetical protein MTR_5g040970 [Medicago truncatula]
Medtr4g094340	842.69	0.245	4.33	4.14351	Up	0.817293	K02940|1|1e-39|164|sita:101773010|large subunit ribosomal protein L9e;K01623|2|2e-33|143|pda:103722777|fructose-bisphosphate aldolase, class I [EC:4.1.2.13]	-	-	-	gi|657389612|gb|KEH31268.1|/0/auxin-induced 5NG4-like protein [Medicago truncatula]
Medtr8g028430	1617	0.265	4.64	4.13006	Up	0.824571	-	-	GO:0003824//catalytic activity	-	gi|657373005|gb|KEH18775.1|/0/hydrolyzing O-glycosyl compounds hydrolase [Medicago truncatula]
Medtr8g432350	540	0.315	5.395	4.0982	Up	0.839554	-	-	-	-	gi|657373183|gb|KEH18933.1|/1.33645e-89/BON1-associated-like protein [Medicago truncatula]
Medtr8g090020	888	0.44	7.435	4.07876	Up	0.861356	-	-	-	-	gi|657375482|gb|KEH20804.1|/1.11031e-141/transmembrane protein [Medicago truncatula]
Medtr5g048550	1062	0.815	13.27	4.02522	Up	0.887511	K05278|1|2e-51|203|cam:101504604|flavonol synthase [EC:1.14.11.23];K05277|3|6e-51|201|bvg:104892380|leucoanthocyanidin dioxygenase [EC:1.14.11.19]	-	-	-	gi|657384844|gb|KEH27886.1|/0/2OG-Fe(II) oxygenase family oxidoreductase [Medicago truncatula]
Medtr1g015140	489	0.69	11.08	4.00522	Up	0.880873	K13424|1|7e-25|113|brp:103865671|WRKY transcription factor 33;K18834|5|2e-24|112|tcc:TCM_002318|WRKY transcription factor 1	-	-	-	gi|357437277|ref|XP_003588914.1|/1.94806e-85/WRKY transcription factor [Medicago truncatula]
Medtr7g070050	561	0.305	4.83	3.98514	Up	0.823093	K14496|1|2e-98|357|mtr:MTR_7g070050|abscisic acid receptor PYR/PYL family	-	-	-	gi|357506155|ref|XP_003623366.1|/1.14413e-97/Abscisic acid receptor PYL4 [Medicago truncatula]
Medtr2g090765	750	0.365	5.77	3.9826	Up	0.839719	K06464|1|3e-13|75.9|atr:105420786|integrin beta 2;K06588|1|3e-13|75.9|atr:105420786|integrin beta 5;K19519|1|3e-13|75.9|atr:105420786|transforming growth factor-beta-induced protein;K03456|2|1e-09|63.9|mus:103981635|serine/threonine-protein phosphatase 2A regulatory subunit A	-	-	-	gi|657399814|gb|KEH39201.1|/6.8671e-80/fasciclin-like arabinogalactan protein [Medicago truncatula]
Medtr1g112940	1350	0.475	7.23	3.928	Up	0.856575	K11584|1|0.0|808|cam:101504593|serine/threonine-protein phosphatase 2A regulatory subunit B'	-	-	-	gi|657405951|gb|KEH44392.1|/0/protein phosphatase 2A regulatory B subunit family protein [Medicago truncatula]
Medtr4g064887	780.65	1.595	24.215	3.92427	Up	0.89791	K08081|1|5e-91|333|gmx:100780806|tropinone reductase I [EC:1.1.1.206]	-	GO:0016616//oxidoreductase activity, acting on the CH-OH group of donors, NAD or NADP as acceptor;GO:0016616//oxidoreductase activity, acting on the CH-OH group of donors, NAD or NADP as acceptor	GO:0008152//metabolic process;GO:0008152//metabolic process	gi|657388227|gb|KEH30190.1|/7.89145e-149/NAD(P)-binding rossmann-fold protein [Medicago truncatula]
Medtr2g089665	1038	0.28	4.235	3.91886	Up	0.808684	K13264|1|6e-27|122|cam:101510753|isoflavone 7-O-glucoside-6''-O-malonyltransferase [EC:2.3.1.115];K14329|4|9e-15|81.6|crb:CARUB_v10026390mg|agmatine coumaroyltransferase [EC:2.3.1.64 2.3.1.-]	-	-	-	gi|657399642|gb|KEH39030.1|/0/anthocyanin 5-aromatic acyltransferase [Medicago truncatula]
Medtr1g054650	411	0.285	4.225	3.88992	Up	0.805859	-	-	-	-	gi|657402903|gb|KEH41772.1|/1.94709e-62/hypothetical protein MTR_1g054650 [Medicago truncatula]
Medtr5g027810	2850	1.685	24.8	3.87952	Up	0.89561	K13457|1|0.0|1801|mtr:MTR_5g027810|disease resistance protein RPM1	-	GO:0032559	GO:0012501//programmed cell death;GO:0006950//response to stress	gi|357484799|ref|XP_003612687.1|/0/Disease resistance protein RPM1 [Medicago truncatula]
Medtr7g090920	1635	0.52	7.56	3.8618	Up	0.856279	K00279|1|0.0|1102|mtr:MTR_7g090920|cytokinin dehydrogenase [EC:1.5.99.12]	-	GO:0016645//oxidoreductase activity, acting on the CH-NH group of donors;GO:0050662//coenzyme binding	GO:0006725//cellular aromatic compound metabolic process	gi|357509623|ref|XP_003625100.1|/0/Cytokinin oxidase [Medicago truncatula]
Medtr8g098915	384	0.515	7.29	3.82327	Up	0.854061	-	-	-	-	gi|657375918|gb|KEH21134.1|/1.43744e-41/heavy metal transport/detoxification superfamily protein [Medicago truncatula]
Medtr3g070880	1554	0.585	8.065	3.78517	Up	0.857281	K15172|1|6e-25|116|vcn:VOLCADRAFT_106802|transcription elongation factor SPT5	-	-	-	gi|357461275|ref|XP_003600919.1|/0/Zinc finger CCCH domain-containing protein [Medicago truncatula]
Medtr8g466250	348	0.84	11.35	3.75616	Up	0.873431	K02183|1|8e-26|115|pda:103707714|calmodulin;K16465|2|8e-08|55.8|vcn:VOLCADRAFT_66997|centrin-1	-	GO:0046872//metal ion binding	-	gi|657374070|gb|KEH19675.1|/4.35166e-62/calcium-binding EF-hand protein [Medicago truncatula]
Medtr2g035850	714	1.15	15.345	3.73806	Up	0.883256	-	-	-	-	gi|388504628|gb|AFK40380.1|/2.5189e-121/unknown [Medicago truncatula]
Medtr7g106000	684	0.405	5.375	3.73027	Up	0.827413	K08488|1|5e-17|88.2|ath:AT1G32270|syntaxin 7	-	-	-	gi|657379943|gb|KEH24222.1|/3.32793e-104/harpin-induced-like protein [Medicago truncatula]
Medtr7g093850	585	1	13.185	3.72083	Up	0.878721	K01870|1|2e-30|132|eus:EUTSA_v10003524mg|isoleucyl-tRNA synthetase [EC:6.1.1.5];K19027|2|5e-11|67.8|smo:SELMODRAFT_443317|zinc finger FYVE domain-containing protein 26	-	-	-	gi|357510057|ref|XP_003625317.1|/8.72374e-107/Disease resistance response protein [Medicago truncatula]
Medtr7g105170	774	0.43	5.655	3.71712	Up	0.831636	K13126|1|1e-10|67.4|fve:101312606|polyadenylate-binding protein	-	-	-	gi|657379871|gb|KEH24150.1|/1.44658e-144/NAC transcription factor-like protein [Medicago truncatula]
Medtr7g080165	171	0.39	5.1	3.70895	Up	0.821696	-	-	-	-	gi|657378794|gb|KEH23399.1|/1.31197e-26/hypothetical protein MTR_7g080165 [Medicago truncatula]
Medtr6g472110	1200	1.525	19.915	3.70697	Up	0.889384	-	-	-	-	gi|657382888|gb|KEH26721.1|/0/DUF1262 family protein [Medicago truncatula]
Medtr8g092010	555	0.485	6.31	3.70158	Up	0.840359	K13424|1|5e-07|53.1|gmx:100127397|WRKY transcription factor 33;K08819|3|9e-07|52.4|brp:103870946|cyclin-dependent kinase 12/13 [EC:2.7.11.22 2.7.11.23];K18835|4|1e-06|52.0|zma:103654474|WRKY transcription factor 2	-	-	-	gi|657375572|gb|KEH20878.1|/6.71528e-63/WRKY family transcription factor [Medicago truncatula]
Medtr5g064120	852	0.445	5.76	3.69419	Up	0.830042	K12741|1|1e-18|94.4|smo:SELMODRAFT_169811|heterogeneous nuclear ribonucleoprotein A1/A3	-	-	-	gi|357489687|ref|XP_003615131.1|/1.27739e-91/RNA-binding protein [Medicago truncatula]
Medtr4g013770	579	3.665	46.205	3.65616	Up	0.896678	K01870|1|6e-34|144|eus:EUTSA_v10003524mg|isoleucyl-tRNA synthetase [EC:6.1.1.5];K19027|2|1e-09|63.2|smo:SELMODRAFT_443317|zinc finger FYVE domain-containing protein 26	-	-	-	gi|357468441|ref|XP_003604505.1|/2.92179e-99/Disease resistance response protein [Medicago truncatula]
Medtr1g053900	666	0.83	10.23	3.62355	Up	0.865841	-	-	-	-	gi|657402827|gb|KEH41696.1|/4.14894e-104/DUF761 domain protein [Medicago truncatula]
Medtr8g068470	279	3.34	40.81	3.611	Up	0.895347	-	-	-	-	gi|657374574|gb|KEH20113.1|/1.62292e-16/leguminosin proline-rich group669 secreted peptide [Medicago truncatula]
Medtr8g068490	279	3.34	40.81	3.611	Up	0.895347	-	-	-	-	gi|657374574|gb|KEH20113.1|/1.62292e-16/leguminosin proline-rich group669 secreted peptide [Medicago truncatula]
Medtr7g084760	882	2.56	30.88	3.59246	Up	0.89239	K08235|1|0.0|632|mtr:MTR_7g084760|xyloglucan:xyloglucosyl transferase [EC:2.4.1.207]	GO:0005576//extracellular region;GO:0030312//external encapsulating structure	GO:0016798//hydrolase activity, acting on glycosyl bonds;GO:0016758//transferase activity, transferring hexosyl groups	GO:0045229//external encapsulating structure organization;GO:0044042//glucan metabolic process	gi|357508519|ref|XP_003624548.1|/4.55586e-180/Xyloglucan endotransglucosylase [Medicago truncatula]
Medtr3g082170	309	0.37	4.45	3.58821	Up	0.803969	-	-	-	-	gi|357462401|ref|XP_003601482.1|/3.37165e-35/hypothetical protein MTR_3g082170 [Medicago truncatula]
Medtr3g074890	915	0.515	6.17	3.58263	Up	0.83502	K14299|1|1e-12|74.3|mdm:103418195|nucleoporin SEH1	-	-	-	gi|657394290|gb|KEH34959.1|/5.78053e-157/phosphate-responsive 1 family protein [Medicago truncatula]
Medtr8g028475	660	0.425	4.99	3.55351	Up	0.812857	-	-	-	-	gi|657373013|gb|KEH18783.1|/5.85394e-111/late embryogenesis abundant protein [Medicago truncatula]
Medtr6g088710	306	0.395	4.625	3.54953	Up	0.804971	-	-	-	-	gi|657383502|gb|KEH27203.1|/1.61833e-45/hypothetical protein MTR_6g088710 [Medicago truncatula]
Medtr0136s0020	393	2.83	33.12	3.54883	Up	0.890402	-	-	-	-	gi|657370485|gb|KEH16600.1|/2.78915e-45/hypothetical protein MTR_0136s0020 [Medicago truncatula]
Medtr7g016720	1170	0.39	4.505	3.52998	Up	0.802178	K00660|1|0.0|775|mtr:MTR_7g016720|chalcone synthase [EC:2.3.1.74]	-	GO:0016747//transferase activity, transferring acyl groups other than amino-acyl groups	GO:0009699//phenylpropanoid biosynthetic process	gi|357502487|ref|XP_003621532.1|/0/Chalcone synthase [Medicago truncatula]
Medtr8g077780	204	1.265	14.495	3.51835	Up	0.875238	K11592|1|4e-25|113|mtr:MTR_2g030490|endoribonuclease Dicer [EC:3.1.26.-]	-	GO:0003723//RNA binding;GO:0016891//endoribonuclease activity, producing 5'-phosphomonoesters;GO:0017111//nucleoside-triphosphatase activity	-	gi|357518351|ref|XP_003629464.1|/2.32972e-31/Endoribonuclease Dicer-like protein [Medicago truncatula]
Medtr8g099350	1086	2.74	31.075	3.50351	Up	0.889433	K16225|1|2e-16|87.0|crb:CARUB_v10025742mg|probable WRKY transcription factor 52;K13425|2|1e-15|84.3|rcu:RCOM_1616660|WRKY transcription factor 22	-	-	-	gi|657375989|gb|KEH21205.1|/0/WRKY family transcription factor [Medicago truncatula]
Medtr8g068450	282	7.225	80.595	3.47962	Up	0.896284	-	-	-	-	gi|657374573|gb|KEH20112.1|/4.54912e-19/leguminosin proline-rich group669 secreted peptide [Medicago truncatula]
Medtr0433s0040	576	0.48	5.235	3.44708	Up	0.813038	K01870|1|3e-39|161|eus:EUTSA_v10003524mg|isoleucyl-tRNA synthetase [EC:6.1.1.5];K19027|2|4e-15|81.3|smo:SELMODRAFT_443317|zinc finger FYVE domain-containing protein 26	-	-	-	gi|357468459|ref|XP_003604514.1|/5.41896e-106/Disease resistance response protein [Medicago truncatula]
Medtr4g013385	576	0.48	5.235	3.44708	Up	0.813038	K01870|1|3e-39|161|eus:EUTSA_v10003524mg|isoleucyl-tRNA synthetase [EC:6.1.1.5];K19027|2|4e-15|81.3|smo:SELMODRAFT_443317|zinc finger FYVE domain-containing protein 26	-	-	-	gi|357468459|ref|XP_003604514.1|/5.41896e-106/Disease resistance response protein [Medicago truncatula]
Medtr8g092580	378	0.61	6.49	3.41134	Up	0.831488	-	-	-	-	gi|357519769|ref|XP_003630173.1|/2.92196e-58/hypothetical protein MTR_8g092580 [Medicago truncatula]
Medtr1g022395	432	0.92	9.74	3.40422	Up	0.856378	-	-	-	-	gi|388508710|gb|AFK42421.1|/4.21272e-78/unknown [Medicago truncatula]
Medtr1g105020	972	1.17	12.355	3.40051	Up	0.866219	K13258|1|2e-111|402|gmx:547489|2-hydroxyisoflavanone dehydratase [EC:4.2.1.105];K03575|2|3e-64|245|rcu:RCOM_1211520|A/G-specific adenine glycosylase [EC:3.2.2.-];K17872|3|2e-49|196|sita:101767448|NADH:ubiquinone reductase (non-electrogenic) [EC:1.6.5.9];K02923|4|3e-40|166|pmum:103335319|large subunit ribosomal protein L38e;K14493|5|3e-29|129|ppp:PHYPADRAFT_118478|gibberellin receptor GID1 [EC:3.-…	-	GO:0003824//catalytic activity	-	gi|657405416|gb|AES62697.2|/0/2-hydroxyisoflavanone dehydratase [Medicago truncatula]
Medtr2g089120	1704	0.49	5.09	3.37681	Up	0.809736	K15086|1|0.0|1140|mtr:MTR_2g089120|(3S)-linalool synthase [EC:4.2.3.25]	-	GO:0046872//metal ion binding;GO:0003824//catalytic activity	-	gi|357453551|ref|XP_003597053.1|/0/Myrcene synthase [Medicago truncatula]
Medtr1g013760	858	1.08	11.115	3.3634	Up	0.861701	K13424|1|2e-17|89.7|bvg:104900259|WRKY transcription factor 33;K18834|3|3e-17|89.4|pop:POPTR_0014s16220g|WRKY transcription factor 1;K18835|5|4e-17|89.0|cmo:103487229|WRKY transcription factor 2	-	-	-	gi|357437105|ref|XP_003588828.1|/1.55258e-153/WRKY transcription factor [Medicago truncatula]
Medtr3g098390	300	1.59	16.22	3.35068	Up	0.874269	-	-	-	-	gi|357464891|ref|XP_003602727.1|/6.82596e-52/hypothetical protein MTR_3g098390 [Medicago truncatula]
Medtr2g022430	1272	2.4	24.475	3.3502	Up	0.882664	K00924|1|2e-08|61.2|tcc:TCM_041550|	-	-	-	gi|657396949|gb|KEH36782.1|/0/xyloglucanase-specific endoglucanase inhibitor protein [Medicago truncatula]
Medtr5g084540	483	243.605	2406.29	3.30419	Up	0.892686	-	-	-	-	gi|357493047|ref|XP_003616812.1|/1.54512e-10/Cold and drought-regulated protein CORA [Medicago truncatula]
Medtr7g015130	685.46	0.54	5.26	3.28403	Up	0.80806	K17618|1|1e-08|60.5|vcn:VOLCADRAFT_108373|ubiquitin-like domain-containing CTD phosphatase 1 [EC:3.1.3.16]	-	-	-	gi|657376678|gb|KEH21692.1|/1.87443e-125/NLI interacting factor-like phosphatase [Medicago truncatula]
Medtr7g076900	3042	1.6	15.435	3.27006	Up	0.868617	-	-	-	-	gi|657378697|gb|AES80126.2|/0/calcium-dependent lipid-binding (CaLB domain) family protein [Medicago truncatula]
Medtr7g117540	870	1.125	10.83	3.26704	Up	0.856213	K16286|1|1e-20|100|zma:100273652|E3 ubiquitin-protein ligase EL5 [EC:2.3.2.27]	-	-	-	gi|657380550|gb|KEH24663.1|/8.60032e-91/anaphase-promoting complex subunit 11 RING-H2 finger protein [Medicago truncatula]
Medtr8g063410	219	4	36.72	3.19849	Up	0.883026	-	-	-	-	gi|357438329|ref|XP_003589440.1|/1.65347e-13/hypothetical protein MTR_1g024370 [Medicago truncatula]
Medtr8g091590	228	0.545	4.96	3.18601	Up	0.801226	-	-	-	-	gi|357519597|ref|XP_003630087.1|/1.52709e-27/hypothetical protein MTR_8g091590 [Medicago truncatula]
Medtr2g035150	477	6.505	59.16	3.185	Up	0.887116	K02553|1|1e-12|72.4|bvg:104906773|regulator of ribonuclease activity A	GO:0044424	-	GO:0006950//response to stress	gi|357449115|ref|XP_003594834.1|/2.37547e-85/Pathogenesis-related protein PR10 [Medicago truncatula]
Medtr7g063490	261	0.7	6.35	3.18133	Up	0.823914	K10632|1|3e-06|50.4|mtr:MTR_2g104600|BRCA1-associated protein [EC:2.3.2.27]	-	-	-	gi|657378200|gb|KEH22993.1|/9.61803e-30/legume-specific protein [Medicago truncatula]
Medtr7g109420	474	0.72	6.515	3.1777	Up	0.82605	-	-	-	-	gi|657380173|gb|AES82177.2|/7.76397e-57/DUF4228 domain protein [Medicago truncatula]
Medtr1g015980	1680	0.7	6.33	3.17678	Up	0.823717	K01193|1|0.0|1132|mtr:MTR_1g015980|beta-fructofuranosidase [EC:3.2.1.26]	-	-	-	gi|357437407|ref|XP_003588979.1|/0/Beta-fructofuranosidase, insoluble isoenzyme [Medicago truncatula]
Medtr4g133620	1200	2.235	20.185	3.17494	Up	0.874795	-	-	-	-	gi|355511622|gb|AES92764.1|/0/auxin-responsive family protein [Medicago truncatula]
Medtr4g059730	657	0.59	5.27	3.15902	Up	0.802786	K00799|1|3e-126|451|mtr:MTR_4g059730|glutathione S-transferase [EC:2.5.1.18]	-	-	-	gi|357472245|ref|XP_003606407.1|/1.42009e-125/Glutathione S-transferase 103-1A [Medicago truncatula]
Medtr7g065600	675	1.305	11.545	3.14515	Up	0.85393	K00799|1|5e-117|420|mtr:MTR_7g065600|glutathione S-transferase [EC:2.5.1.18]	-	GO:0016740//transferase activity	-	gi|357505815|ref|XP_003623196.1|/2.81657e-116/Glutathione S-transferase [Medicago truncatula]
Medtr3g408340	843	2.335	20.61	3.14185	Up	0.870753	K13989|1|1e-122|439|gmx:100780491|Derlin-2/3	-	-	-	gi|657391682|gb|KEH32845.1|/1.52232e-145/derlin-2 protein [Medicago truncatula]
Medtr5g086040	1232.71	0.665	5.81	3.12711	Up	0.812052	K13429|1|6e-180|630|mtr:MTR_5g086040|chitin elicitor receptor kinase 1	-	GO:0004871//signal transducer activity;GO:0004713//protein tyrosine kinase activity;GO:0032559;GO:0004871//signal transducer activity;GO:0004713//protein tyrosine kinase activity;GO:0032559;GO:0004672//protein kinase activity;GO:0000166//nucleotide binding;GO:0004672//protein kinase activity;GO:0000166//nucleotide binding;GO:0004871//signal transducer activity;GO:0004713//protein tyrosine kinase …	GO:0006464//cellular protein modification process;GO:0006464//cellular protein modification process;GO:0006464//cellular protein modification process;GO:0006464//cellular protein modification process	gi|657385705|gb|AES99907.2|/0/LysM receptor kinase K1B [Medicago truncatula]
Medtr5g098580	639	0.87	7.585	3.12406	Up	0.832276	-	-	-	-	gi|357495547|ref|XP_003618062.1|/4.63329e-78/hypothetical protein MTR_5g098580 [Medicago truncatula]
Medtr7g045650	972	0.79	6.88	3.12248	Up	0.825869	K05277|1|1e-48|194|pop:POPTR_0001s08410g|leucoanthocyanidin dioxygenase [EC:1.14.11.19];K05278|4|2e-47|190|pop:POPTR_0019s01130g|flavonol synthase [EC:1.14.11.23]	-	-	-	gi|657377527|gb|AES78791.2|/0/2OG-Fe(II) oxygenase family oxidoreductase, putative [Medicago truncatula]
Medtr5g064240	1443	3.12	27.035	3.11521	Up	0.874877	K13030|1|4e-107|389|sbi:SORBI_01g001220|cyanohydrin beta-glucosyltransferase [EC:2.4.1.85];K00699|4|4e-67|256|sly:101262190|glucuronosyltransferase [EC:2.4.1.17];K13493|5|2e-66|254|eus:EUTSA_v10013500mg|cytokinin-N-glucosyltransferase [EC:2.4.1.-]	-	-	-	gi|357489701|ref|XP_003615138.1|/0/Cytokinin-O-glucosyltransferase [Medicago truncatula]
Medtr5g464810	1443	3.12	27.035	3.11521	Up	0.874877	K13030|1|4e-107|389|sbi:SORBI_01g001220|cyanohydrin beta-glucosyltransferase [EC:2.4.1.85];K00699|4|4e-67|256|sly:101262190|glucuronosyltransferase [EC:2.4.1.17];K13493|5|2e-66|254|eus:EUTSA_v10013500mg|cytokinin-N-glucosyltransferase [EC:2.4.1.-]	-	-	-	gi|357489701|ref|XP_003615138.1|/0/Cytokinin-O-glucosyltransferase [Medicago truncatula]
Medtr2g102267	954	1.025	8.86	3.11168	Up	0.841411	K17302|1|4e-164|577|cam:101502997|coatomer, subunit beta'	-	-	-	gi|657400338|gb|KEH39571.1|/0/coatomer subunit beta-like protein [Medicago truncatula]
Medtr4g087730	1052.39	5.04	42.445	3.0741	Up	0.879838	-	-	-	-	gi|355509165|gb|AES90307.1|/0/Pmr5/Cas1p GDSL/SGNH-like acyl-esterase family protein [Medicago truncatula]
Medtr6g033805	228	0.705	5.89	3.06257	Up	0.812217	K03283|1|2e-26|117|ppp:PHYPADRAFT_96217|heat shock 70kDa protein 1/8;K06758|1|2e-26|117|ppp:PHYPADRAFT_96217|L1 cell adhesion molecule like protein	-	GO:0032559	-	gi|657381760|gb|KEH25722.1|/4.00935e-36/heat shock 70 kDa protein [Medicago truncatula]
Medtr4g127560	600	0.835	6.935	3.05405	Up	0.825918	K02183|1|1e-49|196|cam:101512691|calmodulin	-	-	-	gi|657391227|gb|AES92264.2|/4.90984e-76/calcium-binding EF-hand protein [Medicago truncatula]
Medtr3g100470	873	0.81	6.69	3.04601	Up	0.822616	K07374|1|1e-33|144|gmx:100819125|tubulin alpha	-	-	-	gi|355491976|gb|AES73179.1|/1.07957e-133/AT hook motif DNA-binding family protein [Medicago truncatula]
Medtr1g098140	1170	1.395	11.445	3.03638	Up	0.852829	K00660|1|0.0|776|mtr:MTR_1g098140|chalcone synthase [EC:2.3.1.74]	-	GO:0016747//transferase activity, transferring acyl groups other than amino-acyl groups	GO:0009699//phenylpropanoid biosynthetic process	gi|357443533|ref|XP_003592044.1|/0/Chalcone synthase [Medicago truncatula]
Medtr7g016800	1170	1.21	9.905	3.03315	Up	0.84675	K00660|1|0.0|776|mtr:MTR_7g016800|chalcone synthase [EC:2.3.1.74]	-	GO:0016747//transferase activity, transferring acyl groups other than amino-acyl groups	GO:0009699//phenylpropanoid biosynthetic process	gi|357502495|ref|XP_003621536.1|/0/Chalcone synthase [Medicago truncatula]
Medtr5g020800	957	1.68	13.34	2.98923	Up	0.853897	K13081|1|3e-62|239|jcu:105641976|leucoanthocyanidin reductase [EC:1.17.1.3]	-	GO:0016628//oxidoreductase activity, acting on the CH-CH group of donors, NAD or NADP as acceptor	GO:0008152//metabolic process	gi|357483533|ref|XP_003612053.1|/1.04749e-180/Isoflavone reductase [Medicago truncatula]
Medtr1g099310	891	3.005	23.645	2.9761	Up	0.868157	K01183|1|2e-152|538|mtr:MTR_1g099310|chitinase [EC:3.2.1.14]	GO:0044421	GO:0004553//hydrolase activity, hydrolyzing O-glycosyl compounds;GO:0043167//ion binding	GO:0006026	gi|357443753|ref|XP_003592154.1|/1.19061e-151/Chitinase [Medicago truncatula]
Medtr2g081580	357	3.25	25.025	2.94486	Up	0.868913	K02183|1|4e-25|113|pda:103707714|calmodulin;K12893|2|4e-15|80.1|pper:PRUPE_ppa008137mg|splicing factor, arginine/serine-rich 4/5/6;K16465|3|2e-10|64.3|vcn:VOLCADRAFT_66997|centrin-1	-	GO:0046872//metal ion binding	-	gi|357452511|ref|XP_003596532.1|/2.79312e-61/Centrin-2 [Medicago truncatula]
Medtr5g066020	759	1.375	10.52	2.93563	Up	0.844417	K07374|1|1e-35|150|gmx:100819125|tubulin alpha	-	-	-	gi|355516610|gb|AES98233.1|/5.87285e-127/AT hook motif DNA-binding family protein [Medicago truncatula]
Medtr8g005225	1395	1.23	9.36	2.92785	Up	0.838454	K07393|1|1e-20|102|aly:ARALYDRAFT_356687|putative glutathione S-transferase	-	-	-	gi|657371805|gb|KEH17777.1|/0/DUF247 domain protein [Medicago truncatula]
Medtr6g091680	717	6.065	46.135	2.92728	Up	0.875797	K00588|1|4e-125|447|mtr:MTR_6g091680|caffeoyl-CoA O-methyltransferase [EC:2.1.1.104]	-	-	-	gi|357501165|ref|XP_003620871.1|/1.88037e-124/Caffeoyl-CoA O-methyltransferase [Medicago truncatula]
Medtr4g103970	204	4.055	30.555	2.91363	Up	0.871394	-	-	-	-	gi|357477187|ref|XP_003608879.1|/8.3246e-13/hypothetical protein MTR_4g103970 [Medicago truncatula]
Medtr8g104490	1344.85	3.96	29.73	2.90835	Up	0.871	-	-	-	-	gi|355524901|gb|AET05355.1|/0/calmodulin-binding-like protein [Medicago truncatula]
Medtr3g092630	252	4.12	30.855	2.90479	Up	0.87146	-	-	-	-	gi|657395062|gb|AES72622.2|/2.22693e-42/hypothetical protein MTR_3g092630 [Medicago truncatula]
Medtr4g018880	439.6	3.93	29.26	2.89633	Up	0.870753	-	-	-	-	gi|355505852|gb|AES86994.1|/1.33909e-84/PAR1 protein [Medicago truncatula]
Medtr3g449480	838.21	1.23	9.115	2.88958	Up	0.837041	K01817|1|2e-143|508|mtr:MTR_3g070890|phosphoribosylanthranilate isomerase [EC:5.3.1.24]	-	GO:0016853//isomerase activity;GO:0016853//isomerase activity;GO:0016853//isomerase activity;GO:0016853//isomerase activity;GO:0016853//isomerase activity;GO:0016853//isomerase activity;GO:0016853//isomerase activity;GO:0016861//intramolecular oxidoreductase activity, interconverting aldoses and ketoses;GO:0016853//isomerase activity;GO:0016853//isomerase activity;GO:0016853//isomerase activity;G…	GO:0006568//tryptophan metabolic process;GO:0008652//cellular amino acid biosynthetic process;GO:0006568//tryptophan metabolic process;GO:0008652//cellular amino acid biosynthetic process;GO:0006568//tryptophan metabolic process;GO:0008652//cellular amino acid biosynthetic process;GO:0006568//tryptophan metabolic process;GO:0008652//cellular amino acid biosynthetic process;GO:0006568//tryptophan …	gi|657392719|gb|KEH33626.1|/7.80824e-147/N-(5-phosphoribosyl)anthranilate isomerase [Medicago truncatula]
Medtr7g101425	2175	1.805	13.35	2.88677	Up	0.853355	K10775|1|0.0|1318|cam:101496077|phenylalanine ammonia-lyase [EC:4.3.1.24]	GO:0044424	GO:0016840	GO:0006558//L-phenylalanine metabolic process	gi|657379706|gb|KEH24019.1|/0/phenylalanine ammonia-lyase-like protein [Medicago truncatula]
Medtr4g010650	2427	0.87	6.42	2.88349	Up	0.813334	K01115|1|0.0|1552|gmx:100786410|phospholipase D1/2 [EC:3.1.4.4]	GO:0043231//intracellular membrane-bounded organelle;GO:0016020//membrane	GO:0046872//metal ion binding;GO:0004620//phospholipase activity	GO:0006650//glycerophospholipid metabolic process	gi|657386335|gb|AES86616.2|/0/phospholipase D alpha 1 [Medicago truncatula]
Medtr7g490330	978	10.245	74.32	2.85883	Up	0.878278	K01757|1|9e-51|201|aly:ARALYDRAFT_476542|strictosidine synthase [EC:4.3.3.2]	-	-	-	gi|657379164|gb|KEH23600.1|/9.5384e-169/strictosidine synthase family protein [Medicago truncatula]
Medtr2g048860	228	1.635	11.845	2.85692	Up	0.848738	-	-	-	-	gi|355484575|gb|AES65778.1|/2.20511e-26/leguminosin proline-rich group669 secreted peptide [Medicago truncatula]
Medtr3g072500	1128.13	1.625	11.765	2.85599	Up	0.848393	K01623|1|6e-34|144|pda:103722777|fructose-bisphosphate aldolase, class I [EC:4.1.2.13];K02940|2|3e-26|118|sita:101773010|large subunit ribosomal protein L9e	-	-	-	gi|357461543|ref|XP_003601053.1|/0/Auxin-induced protein 5NG4 [Medicago truncatula]
Medtr5g019680	624	2.575	18.61	2.85343	Up	0.862884	K09338|1|4e-97|353|mtr:MTR_5g019680|homeobox-leucine zipper protein	-	-	-	gi|357483327|ref|XP_003611950.1|/2.11918e-96/Homeodomain-leucine zipper protein [Medicago truncatula]
Medtr8g069510	351	1.98	14.265	2.84891	Up	0.855523	-	-	-	-	gi|388499850|gb|AFK37991.1|/1.00228e-50/unknown [Medicago truncatula]
Medtr3g074860	915	2.39	16.835	2.81638	Up	0.859828	K14299|1|4e-13|75.9|mdm:103418195|nucleoporin SEH1	-	-	-	gi|657394289|gb|KEH34958.1|/1.67798e-164/phosphate-responsive 1 family protein [Medicago truncatula]
Medtr4g104700	621	1.935	13.61	2.81426	Up	0.853322	K01517|1|4e-45|181|atr:18442745|manganese-dependent ADP-ribose/CDP-alcohol diphosphatase [EC:3.6.1.13 3.6.1.16 3.6.1.53]	-	-	-	gi|657390197|gb|KEH31763.1|/2.73478e-96/component of high affinity nitrate transporter [Medicago truncatula]
Medtr2g030100	432	2.645	18.545	2.80969	Up	0.862391	-	-	-	-	gi|355483565|gb|AES64768.1|/7.41893e-83/leguminosin group486 secreted peptide [Medicago truncatula]
Medtr5g098720	2127	2.7	18.93	2.80964	Up	0.862933	K10775|1|0.0|1388|mtr:MTR_5g098720|phenylalanine ammonia-lyase [EC:4.3.1.24]	GO:0044424	GO:0016840	GO:0006558//L-phenylalanine metabolic process	gi|357495575|ref|XP_003618076.1|/0/Phenylalanine ammonia-lyase [Medicago truncatula]
Medtr5g009410	963	2.025	14.015	2.79098	Up	0.849642	K09286|1|4e-23|109|atr:18421978|EREBP-like factor	-	-	-	gi|357481437|ref|XP_003611004.1|/1.4575e-113/Ethylene-responsive transcription factor ERF061 [Medicago truncatula]
Medtr3g100500	1317	23.205	160.595	2.79092	Up	0.875616	K01381|1|2e-12|74.3|smo:SELMODRAFT_406966|saccharopepsin [EC:3.4.23.25];K00924|3|6e-12|72.8|aly:ARALYDRAFT_489138|	-	GO:0004175//endopeptidase activity	GO:0019538//protein metabolic process	gi|357465299|ref|XP_003602931.1|/0/Aspartic proteinase nepenthesin-1 [Medicago truncatula]
Medtr2g035170	474	4.405	30.39	2.78638	Up	0.865907	K02553|1|8e-10|63.2|bvg:104906773|regulator of ribonuclease activity A	-	-	GO:0050896//response to stimulus	gi|357449119|ref|XP_003594836.1|/1.14946e-84/Disease resistance response protein Pi49 [Medicago truncatula]
Medtr7g080180	1497	1.43	9.505	2.73267	Up	0.832556	K16296|1|0.0|1041|mtr:MTR_7g080180|serine carboxypeptidase-like clade I [EC:3.4.16.-]	-	GO:0004180//carboxypeptidase activity;GO:0004180//carboxypeptidase activity;GO:0004180//carboxypeptidase activity;GO:0004180//carboxypeptidase activity;GO:0004180//carboxypeptidase activity	GO:0019538//protein metabolic process;GO:0019538//protein metabolic process;GO:0019538//protein metabolic process;GO:0019538//protein metabolic process;GO:0019538//protein metabolic process	gi|357507797|ref|XP_003624187.1|/0/Serine carboxypeptidase-like protein [Medicago truncatula]
Medtr3g095040	618	3.04	20.05	2.72146	Up	0.85876	K13424|1|1e-22|106|smo:SELMODRAFT_24407|WRKY transcription factor 33;K18835|3|2e-22|105|atr:18429966|WRKY transcription factor 2	-	-	-	gi|657395181|gb|AES72749.2|/3.29511e-102/WRKY family transcription factor [Medicago truncatula]
Medtr8g089110	366	0.95	6.245	2.7167	Up	0.803887	-	-	GO:0046914//transition metal ion binding	-	gi|357519409|ref|XP_003629993.1|/3.37285e-67/Basic blue protein [Medicago truncatula]
Medtr6g086365	267	1.365	8.93	2.70976	Up	0.828908	-	-	-	-	gi|657383372|gb|KEH27090.1|/8.90676e-44/arabinogalactan protein [Medicago truncatula]
Medtr5g090620	1440	1.08	7.06	2.70864	Up	0.813597	K08237|1|1e-68|261|atr:18448121|hydroquinone glucosyltransferase [EC:2.4.1.218];K12938|4|4e-63|243|fve:101302986|anthocyanidin 5,3-O-glucosyltransferase [EC:2.4.1.-]	-	-	-	gi|357494121|ref|XP_003617349.1|/0/UDP-glucuronosyltransferase 1-6 [Medicago truncatula]
Medtr8g098360	1338	2.21	14.395	2.70345	Up	0.849708	K07375|1|0.0|854|mtr:MTR_8g098360|tubulin beta	GO:0032991//macromolecular complex;GO:0015630//microtubule cytoskeleton	GO:0017111//nucleoside-triphosphatase activity;GO:0032561//guanyl ribonucleotide binding	GO:0043623//cellular protein complex assembly;GO:0009207;GO:0007017//microtubule-based process	gi|357520449|ref|XP_003630513.1|/0/Tubulin beta chain [Medicago truncatula]
Medtr8g022300	336.68	5.925	38.21	2.68906	Up	0.867878	-	-	-	-	gi|657372702|gb|KEH18503.1|/3.31385e-38/dormancy/auxin associated protein [Medicago truncatula]
Medtr1g077790	579	5.395	34.525	2.67795	Up	0.866597	-	-	-	-	gi|657404128|gb|KEH42900.1|/2.03281e-84/plastocyanin-like domain protein [Medicago truncatula]
Medtr7g074240	537	2.92	18.66	2.67591	Up	0.856706	K13448|1|4e-86|317|mtr:MTR_7g074240|calcium-binding protein CML	-	-	-	gi|357506755|ref|XP_003623666.1|/1.96263e-85/Calcium binding protein [Medicago truncatula]
Medtr3g466150	477	2.025	12.94	2.67584	Up	0.845682	-	-	-	-	gi|657393606|gb|KEH34415.1|/9.98026e-84/transcription factor bHLH93-like protein [Medicago truncatula]
Medtr1g090290	594	1.5	9.56	2.67205	Up	0.832244	K09286|1|2e-52|205|gmx:100499732|EREBP-like factor	-	-	-	gi|357442759|ref|XP_003591657.1|/7.45109e-101/Ethylene-responsive transcription factor [Medicago truncatula]
Medtr7g085930	1413	1.325	8.35	2.65578	Up	0.824292	K13065|1|0.0|903|mtr:MTR_7g085930|shikimate O-hydroxycinnamoyltransferase [EC:2.3.1.133]	-	GO:0016746//transferase activity, transferring acyl groups	-	gi|657379011|gb|AES80862.2|/0/spermidine hydroxycinnamoyl transferase, partial [Medicago truncatula]
Medtr1g018420	699	3.78	23.81	2.65511	Up	0.861717	-	-	GO:0005488//binding	-	gi|217072154|gb|ACJ84437.1|/2.50768e-94/unknown [Medicago truncatula]
Medtr7g065980	1716	1.09	6.82	2.64544	Up	0.809654	K05909|1|0.0|930|cam:101493388|laccase [EC:1.10.3.2]	-	-	-	gi|657378280|gb|KEH23066.1|/0/laccase/diphenol oxidase family protein [Medicago truncatula]
Medtr5g019120	1143	2.125	13.21	2.6361	Up	0.846027	-	-	-	-	gi|657384105|gb|AES94854.2|/9.54606e-149/PQ-loop protein/transmembrane family protein [Medicago truncatula]
Medtr7g100335	260.19	3.62	22.46	2.6333	Up	0.860354	-	-	-	-	gi|217075626|gb|ACJ86173.1|/5.7866e-35/unknown [Medicago truncatula]
Medtr2g037760	555	2.415	14.96	2.63102	Up	0.850365	-	-	-	-	gi|355484093|gb|AES65296.1|/2.09619e-88/DUF4228 domain protein [Medicago truncatula]
Medtr1g096530	318	3.7	22.495	2.60401	Up	0.860074	-	GO:0043231//intracellular membrane-bounded organelle	-	-	gi|657404988|gb|KEH43563.1|/3.34559e-38/hypothetical protein MTR_1g096530 [Medicago truncatula]
Medtr3g090910	279	1.295	7.83	2.59606	Up	0.819495	-	-	-	-	gi|357463835|ref|XP_003602199.1|/9.75503e-46/hypothetical protein MTR_3g090910 [Medicago truncatula]
Medtr5g041940	783	4.685	28.275	2.59341	Up	0.863393	K13126|1|1e-15|84.0|fve:101312606|polyadenylate-binding protein;K00162|2|2e-11|70.1|obr:102719045|pyruvate dehydrogenase E1 component beta subunit [EC:1.2.4.1];K02437|3|1e-07|57.4|pxb:103941124|glycine cleavage system H protein;K05941|4|4e-07|55.5|mdm:103435918|glutathione gamma-glutamylcysteinyltransferase [EC:2.3.2.15]	-	GO:0003676//nucleic acid binding	-	gi|357487157|ref|XP_003613866.1|/3.14243e-155/NAC domain protein [Medicago truncatula]
Medtr8g072510	1344	1.785	10.7	2.58361	Up	0.836663	K19626|1|4e-15|83.2|gmx:102660446|inversin;K19044|2|4e-08|60.1|bvg:104901788|E3 ubiquitin-protein ligase XBAT32/33 [EC:2.3.2.27]	-	-	-	gi|357517511|ref|XP_003629044.1|/0/Ankyrin repeat protein [Medicago truncatula]
Medtr5g097910	939	1.785	10.655	2.57753	Up	0.8364	K08243|1|4e-179|627|mtr:MTR_5g097900|Polyketide reductase;K19642|3|2e-87|322|tcc:TCM_011190|D-galacturonate reductase [EC:1.1.1.365]	-	GO:0005488//binding;GO:0003824//catalytic activity	GO:0008152//metabolic process	gi|357495431|ref|XP_003618004.1|/1.23982e-178/Chalcone reductase [Medicago truncatula]
Medtr4g129940	552	2.56	15.265	2.57601	Up	0.850085	K01892|1|2e-57|221|cam:101510920|histidyl-tRNA synthetase [EC:6.1.1.21]	GO:0044424	GO:0004812//aminoacyl-tRNA ligase activity;GO:0032559	GO:0006418//tRNA aminoacylation for protein translation	gi|657391325|gb|KEH32601.1|/2.12491e-101/histidyl-tRNA synthetase [Medicago truncatula]
Medtr8g024120	1032	4.92	29.155	2.56701	Up	0.859877	K05278|1|3e-59|229|egr:104428803|flavonol synthase [EC:1.14.11.23]	-	GO:0046914//transition metal ion binding;GO:0016706//oxidoreductase activity, acting on paired donors, with incorporation or reduction of molecular oxygen, 2-oxoglutarate as one donor, and incorporation of one atom each of oxygen into both donors;GO:0046914//transition metal ion binding;GO:0016706//oxidoreductase activity, acting on paired donors, with incorporation or reduction of molecular oxyg…	GO:0008152//metabolic process;GO:0008152//metabolic process	gi|657372771|gb|KEH18558.1|/0/1-aminocyclopropane-1-carboxylate oxidase [Medicago truncatula]
Medtr8g007035	600	36.415	213.505	2.55167	Up	0.870704	-	-	-	-	gi|657371914|gb|KEH17866.1|/1.80293e-78/plastocyanin-like domain protein [Medicago truncatula]
Medtr8g006575	723	6.89	39.665	2.52529	Up	0.862933	K02866|1|6e-16|84.7|osa:4332737|large subunit ribosomal protein L10e;K11340|2|3e-07|55.8|gmx:100809724|actin-like protein 6A	-	GO:0016787//hydrolase activity	-	gi|657371851|gb|KEH17805.1|/1.58005e-94/acid phosphatase [Medicago truncatula]
Medtr4g088190	1095	2.015	11.6	2.52527	Up	0.835579	K13259|1|2e-164|578|cam:101495151|2,7,4'-trihydroxyisoflavanone 4'-O-methyltransferase / isoflavone 4'-O-methyltransferase [EC:2.1.1.212 2.1.1.46];K13262|4|6e-87|321|vvi:100243529|isoflavone-7-O-methyltransferase [EC:2.1.1.150]	-	GO:0005515//protein binding;GO:0008168//methyltransferase activity	GO:0006730//one-carbon metabolic process	gi|122238404|sp|Q29U70.1|I4OMT_MEDTR/0/RecName: Full=Isoflavone 4'-O-methyltransferase; Short=MtHI4'OMT; AltName: Full=2,7,4'-trihydroxyisoflavanone 4'-O-methyltransferase [Medicago truncatula]
Medtr1g109100	1239	4.125	23.475	2.50866	Up	0.856131	K02606|1|0.0|711|cam:101502334|origin recognition complex subunit 4	GO:0043234//protein complex;GO:0043231//intracellular membrane-bounded organelle	GO:0003676//nucleic acid binding;GO:0032559	GO:0006259//DNA metabolic process	gi|657405692|gb|KEH44148.1|/0/origin recognition complex subunit 4 [Medicago truncatula]
Medtr1g043080	768	5.775	31.805	2.46136	Up	0.859976	K09422|1|1e-143|509|mtr:MTR_1g043080|myb proto-oncogene protein, plant	-	-	-	gi|217072426|gb|ACJ84573.1|/5.98485e-143/unknown [Medicago truncatula]
Medtr8g007020	564	4.62	25.415	2.45972	Up	0.857018	-	-	-	-	gi|657371913|gb|KEH17865.1|/1.65363e-80/plastocyanin-like domain protein [Medicago truncatula]
Medtr6g034605	375	1.27	6.925	2.44699	Up	0.803559	-	-	-	-	gi|657381845|gb|KEH25805.1|/3.02023e-68/transmembrane protein, putative [Medicago truncatula]
Medtr3g103510	1560	4.135	22.41	2.43818	Up	0.854554	K00511|1|0.0|674|cam:101491995|squalene monooxygenase [EC:1.14.13.132]	-	-	-	gi|27475612|emb|CAD23249.1|/0/squalene monooxygenase 1 [Medicago truncatula]
Medtr4g114960	1806	1.415	7.665	2.43748	Up	0.811412	K01687|1|1e-20|102|cvr:CHLNCDRAFT_58991|dihydroxy-acid dehydratase [EC:4.2.1.9];K14950|2|1e-14|82.4|mdm:103402360|cation-transporting ATPase 13A1 [EC:3.6.3.-]	-	-	-	gi|657390662|gb|AES91572.2|/0/clathrin assembly plant-like protein, putative [Medicago truncatula]
Medtr5g055480	1173	1.65	8.87	2.42647	Up	0.820743	K12471|1|1e-94|347|brp:103847542|epsin	-	-	-	gi|355515895|gb|AES97518.1|/0/core-2/I-branching enzyme [Medicago truncatula]
Medtr1g026110	744	1.99	10.595	2.41254	Up	0.829845	-	-	-	-	gi|357438573|ref|XP_003589562.1|/4.03239e-133/Syringolide-induced protein 14-1-1 [Medicago truncatula]
Medtr8g099005	252	1.485	7.905	2.4123	Up	0.813054	-	-	-	-	gi|657375936|gb|KEH21152.1|/1.95089e-38/hypothetical protein MTR_8g099005 [Medicago truncatula]
Medtr3g016255	207	6.115	32.5	2.41002	Up	0.859795	-	-	-	-	gi|657391950|gb|KEH33044.1|/5.52932e-33/hypothetical protein MTR_3g016255 [Medicago truncatula]
Medtr7g052640	315	18.39	97.575	2.40759	Up	0.867697	K02605|1|3e-06|50.8|smo:SELMODRAFT_418877|origin recognition complex subunit 3	-	-	GO:0010876//lipid localization	gi|355497819|gb|AES79022.1|/1.77136e-55/Nodule Cysteine-Rich (NCR) secreted peptide [Medicago truncatula]
Medtr4g014460	648	2.31	12.165	2.39677	Up	0.835677	K14496|1|1e-112|405|mtr:MTR_4g014460|abscisic acid receptor PYR/PYL family	-	-	-	gi|357468541|ref|XP_003604555.1|/6.62389e-112/Abscisic acid receptor PYL4 [Medicago truncatula]
Medtr1g086450	351	2.81	14.765	2.39354	Up	0.843169	-	-	-	-	gi|357442145|ref|XP_003591350.1|/3.23171e-41/hypothetical protein MTR_1g086450 [Medicago truncatula]
Medtr2g088770	981	1.93	10.115	2.38982	Up	0.827266	K00430|1|0.0|654|mtr:MTR_2g088770|peroxidase [EC:1.11.1.7]	-	GO:0005506//iron ion binding;GO:0003824//catalytic activity;GO:0016209//antioxidant activity	GO:0008152//metabolic process;GO:0006950//response to stress	gi|657399615|gb|AES67274.2|/0/peroxidase family protein [Medicago truncatula]
Medtr6g084250	447	3.56	18.64	2.38845	Up	0.849773	-	-	-	-	gi|357500355|ref|XP_003620466.1|/1.43305e-49/hypothetical protein MTR_6g084250 [Medicago truncatula]
Medtr7g074710	981	2.16	11.28	2.38466	Up	0.832589	K13265|1|0.0|655|mtr:MTR_7g074710|vestitone reductase [EC:1.1.1.348]	-	GO:0048037//cofactor binding	GO:0008152//metabolic process	gi|357506831|ref|XP_003623704.1|/0/Dihydroflavonol-4-reductase [Medicago truncatula]
Medtr3g064350	618	13.095	68.06	2.37779	Up	0.866301	-	-	-	-	gi|388491038|gb|AFK33585.1|/1.03386e-71/unknown [Medicago truncatula]
Medtr8g104510	1425	2.005	10.4	2.37491	Up	0.828416	-	-	-	-	gi|355524904|gb|AET05358.1|/0/calmodulin-binding-like protein [Medicago truncatula]
Medtr2g026685	783.36	7.245	37.53	2.37299	Up	0.861191	K00430|1|7e-11|67.8|mdm:103431979|peroxidase [EC:1.11.1.7];K07213|2|2e-06|52.8|mtr:MTR_7g013660|copper chaperone	-	-	-	gi|657397177|gb|KEH36987.1|/2.00781e-72/heavy metal transport/detoxification superfamily protein [Medicago truncatula]
Medtr7g105870	687	2.005	10.3	2.36097	Up	0.827791	K08488|1|6e-18|91.3|ath:AT1G32270|syntaxin 7	-	-	-	gi|657379935|gb|KEH24214.1|/6.1386e-98/harpin-induced-like protein [Medicago truncatula]
Medtr1g111540	1785	1.61	8.26	2.35908	Up	0.81519	K14794|1|3e-84|313|aly:ARALYDRAFT_321151|ribosomal RNA-processing protein 12	-	-	GO:0006810//transport	gi|657405830|gb|KEH44271.1|/0/MFS transporter [Medicago truncatula]
Medtr2g102660	4284	3.73	18.98	2.34723	Up	0.849445	K05681|1|1e-49|200|ppp:PHYPADRAFT_41350|ATP-binding cassette, subfamily G (WHITE), member 2	-	-	-	gi|357455075|ref|XP_003597818.1|/0/Pleiotropic drug resistance protein [Medicago truncatula]
Medtr5g099415	303	1.675	8.51	2.345	Up	0.816176	K10590|1|9e-36|90.5|mtr:MTR_7g100670|E3 ubiquitin-protein ligase TRIP12 [EC:2.3.2.26];K03363|3|4e-18|57.8|tcc:TCM_014797|cell division cycle 20, cofactor of APC complex;K05658|5|2e-15|52.0|bvg:104905624|ATP-binding cassette, subfamily B (MDR/TAP), member 1 [EC:3.6.3.44]	-	-	-	gi|657386110|gb|KEH28505.1|/1.51593e-51/hypothetical protein MTR_5g099415 [Medicago truncatula]
Medtr3g436100	465	88.745	449.07	2.3392	Up	0.869652	-	-	-	-	gi|657392395|gb|KEH33346.1|/1.24939e-88/leginsulin related MtN11/16/17 family [Medicago truncatula]
Medtr7g039240	261	5.35	27.03	2.33695	Up	0.856312	-	-	-	-	gi|657377412|gb|KEH22306.1|/6.02435e-32/hypothetical protein MTR_7g039240 [Medicago truncatula]
Medtr6g071700	675	3.525	17.78	2.33456	Up	0.847309	K19054|1|3e-82|304|mtr:MTR_6g071700|frataxin [EC:1.16.3.1]	-	-	-	gi|657382891|gb|AES76128.2|/2.16158e-108/iron donor protein CyaY [Medicago truncatula]
Medtr2g034720	2289	31.285	157.145	2.32855	Up	0.867862	K15920|1|0.0|882|cit:102619285|beta-D-xylosidase 4 [EC:3.2.1.37]	-	-	-	gi|357449039|ref|XP_003594795.1|/0/Beta xylosidase [Medicago truncatula]
Medtr3g083130	948	4.915	24.545	2.32017	Up	0.854308	K08243|1|4e-129|461|gmx:547911|Polyketide reductase;K19642|3|1e-85|317|tcc:TCM_011190|D-galacturonate reductase [EC:1.1.1.365];K00011|5|2e-81|302|pop:POPTR_0005s09980g|aldehyde reductase [EC:1.1.1.21]	-	GO:0016747//transferase activity, transferring acyl groups other than amino-acyl groups	GO:0009699//phenylpropanoid biosynthetic process	gi|357462577|ref|XP_003601570.1|/3.66645e-178/NAD(P)H-dependent 6'-deoxychalcone synthase [Medicago truncatula]
Medtr1g093600	1155	25.31	126.11	2.3169	Up	0.867089	K09287|1|0.0|729|mtr:MTR_1g093600|RAV-like factor	-	-	GO:0006351//transcription, DNA-templated	gi|357443089|ref|XP_003591822.1|/0/AP2/ERF and B3 domain-containing transcription repressor TEM1 [Medicago truncatula]
Medtr6g007980	1731.01	4.38	21.815	2.31632	Up	0.851991	K18875|1|2e-23|111|egu:105060252|enhanced disease susceptibility 1 protein	-	-	-	gi|657380838|gb|AES74544.2|/0/senescence-associated protein [Medicago truncatula]
Medtr2g084245	1332	3.91	19.39	2.31007	Up	0.845863	K02366|1|1e-39|164|bpg:Bathy04g01270|glucuronyl/N-acetylglucosaminyl transferase EXT1 [EC:2.4.1.224 2.4.1.225];K18789|2|3e-27|123|sly:101257934|xylogalacturonan beta-1,3-xylosyltransferase [EC:2.4.2.41]	-	-	-	gi|657399431|gb|KEH38871.1|/0/glucuronoxylan glucuronosyltransferase, putative [Medicago truncatula]
Medtr2g090900	981.49	1.79	8.87	2.30897	Up	0.814566	-	-	-	-	gi|657399837|gb|KEH39224.1|/2.27334e-130/bZIP family transcription factor [Medicago truncatula]
Medtr3g088845	1191.18	3.865	19.12	2.30654	Up	0.84542	K00166|1|2e-121|436|cam:101510488|2-oxoisovalerate dehydrogenase E1 component alpha subunit [EC:1.2.4.4]	-	GO:0016624//oxidoreductase activity, acting on the aldehyde or oxo group of donors, disulfide as acceptor;GO:0016624//oxidoreductase activity, acting on the aldehyde or oxo group of donors, disulfide as acceptor	GO:0008152//metabolic process;GO:0008152//metabolic process	gi|657394914|gb|KEH35386.1|/4.28394e-156/2-oxoisovalerate dehydrogenase subunit alpha [Medicago truncatula]
Medtr7g011010	609	1.55	7.645	2.30225	Up	0.804577	K02183|1|6e-71|266|cam:101512691|calmodulin	-	-	-	gi|357501927|ref|XP_003621252.1|/5.78541e-104/Calcium-binding protein CML42 [Medicago truncatula]
Medtr2g095130	663	2.58	12.72	2.30166	Up	0.831948	-	-	-	-	gi|358348067|ref|XP_003638071.1|/2.56598e-114/Ripening-related protein grip22 [Medicago truncatula]
Medtr2g013950	795	2.955	14.54	2.2988	Up	0.836909	-	-	-	-	gi|87240507|gb|ABD32365.1|/1.05343e-113/DNA-binding WRKY; VQ [Medicago truncatula]
Medtr7g100880	255	3.35	16.425	2.29366	Up	0.840737	K03243|1|1e-12|72.0|mtr:MTR_7g100900|translation initiation factor 5B	-	-	-	gi|355500612|gb|AES81815.1|/2.55217e-22/DNA-binding protein S1FA [Medicago truncatula]
Medtr1g040175	1377	3.205	15.665	2.28915	Up	0.839374	K18858|1|1e-123|444|brp:103855163|(Z)-3-hexen-1-ol acetyltransferase [EC:2.3.1.195]	-	GO:0016740//transferase activity	-	gi|657402042|gb|KEH40969.1|/0/benzyl alcohol O-benzoyltransferase [Medicago truncatula]
Medtr7g015790	237	1.83	8.925	2.28601	Up	0.814205	K04733|1|6e-13|72.8|cam:101508105|interleukin-1 receptor-associated kinase 4 [EC:2.7.11.1]	-	-	-	gi|657376722|gb|KEH21736.1|/1.20395e-27/hypothetical protein MTR_7g015790 [Medicago truncatula]
Medtr2g078370	645	2.905	14.135	2.28266	Up	0.835513	-	-	-	-	gi|657399166|gb|KEH38652.1|/1.86339e-74/BZIP transcription factor, putative [Medicago truncatula]
Medtr8g089920	450	2.02	9.825	2.2821	Up	0.819314	-	-	-	-	gi|657375462|gb|KEH20784.1|/2.4131e-81/Avr9/Cf-9 rapidly elicited protein, putative [Medicago truncatula]
Medtr1g076800	669	2.065	10.01	2.27723	Up	0.820349	-	-	-	-	gi|657404055|gb|KEH42827.1|/2.79215e-124/DUF1442 family protein [Medicago truncatula]
Medtr8g020940	1539	8.055	38.705	2.26456	Up	0.855721	K05280|1|2e-122|440|bvg:104907876|flavonoid 3'-monooxygenase [EC:1.14.13.21]	-	GO:0016491//oxidoreductase activity;GO:0005506//iron ion binding	GO:0008152//metabolic process	gi|357514033|ref|XP_003627305.1|/0/Flavonoid 3',5'-hydroxylase [Medicago truncatula]
Medtr3g073180	2709	3.67	17.415	2.24648	Up	0.841509	K10534|1|0.0|1835|mtr:MTR_3g073180|nitrate reductase (NAD(P)H) [EC:1.7.1.1 1.7.1.2 1.7.1.3]	-	GO:0008940//nitrate reductase activity;GO:0005506//iron ion binding;GO:0050662//coenzyme binding	GO:0042126//nitrate metabolic process	gi|657394180|gb|AES71365.2|/0/nitrate reductase [NADH]-like protein [Medicago truncatula]
Medtr2g054750	387	2.39	11.29	2.23996	Up	0.825639	K03426|1|1e-27|121|obr:102714020|NAD+ diphosphatase [EC:3.6.1.22];K15407|2|9e-15|79.0|csl:COCSUDRAFT_65423|queuine tRNA-ribosyltransferase subunit QTRTD1 [EC:2.4.2.29]	-	-	-	gi|657398349|gb|KEH37957.1|/1.68402e-82/zinc finger (Ran-binding) family protein [Medicago truncatula]
Medtr3g065080	1320	1.67	7.855	2.23376	Up	0.804364	K08332|1|4e-24|113|smo:SELMODRAFT_61948|vacuolar protein 8;K01876|2|4e-24|113|egr:104440434|aspartyl-tRNA synthetase [EC:6.1.1.12];K10260|4|6e-17|89.4|cre:CHLREDRAFT_205525|F-box and WD-40 domain protein 7	-	-	-	gi|357460805|ref|XP_003600684.1|/0/U-box domain-containing protein [Medicago truncatula]
Medtr4g120760	483	4.205	19.74	2.23094	Up	0.844467	K02553|1|2e-23|108|bvg:104906773|regulator of ribonuclease activity A;K14496|2|9e-06|49.7|sly:104646035|abscisic acid receptor PYR/PYL family	-	-	GO:0006950//response to stress;GO:0006950//response to stress	gi|357478849|ref|XP_003609710.1|/1.56229e-87/Pathogenesis-related protein [Medicago truncatula]
Medtr3g088975	999	3.09	14.365	2.21688	Up	0.834905	-	-	-	-	gi|657394924|gb|KEH35396.1|/2.35138e-170/transmembrane protein, putative [Medicago truncatula]
Medtr2g030530	777	2.96	13.755	2.21629	Up	0.833229	-	GO:0044424	GO:0005319//lipid transporter activity;GO:0008289//lipid binding	GO:0006869//lipid transport	gi|357448557|ref|XP_003594554.1|/1.61159e-143/Glycolipid transfer protein domain-containing protein [Medicago truncatula]
Medtr3g074830	1038	4.095	19	2.21406	Up	0.843136	K14299|1|2e-13|77.0|mdm:103418195|nucleoporin SEH1	-	-	-	gi|657394287|gb|KEH34956.1|/1.27412e-166/phosphate-responsive 1 family protein, partial [Medicago truncatula]
Medtr2g013370	825	1.79	8.3	2.21315	Up	0.807567	K16222|1|4e-19|95.5|brp:103855006|Dof zinc finger protein DOF5.5	-	-	-	gi|357446563|ref|XP_003593557.1|/4.55725e-139/Dof zinc finger protein [Medicago truncatula]
Medtr6g406250	1077	2.075	9.585	2.20767	Up	0.816192	K09753|1|8e-26|117|ppp:PHYPADRAFT_122374|cinnamoyl-CoA reductase [EC:1.2.1.44]	-	GO:0016616//oxidoreductase activity, acting on the CH-OH group of donors, NAD or NADP as acceptor;GO:0016491//oxidoreductase activity	GO:0008152//metabolic process;GO:0008152//metabolic process	gi|657380723|gb|KEH24813.1|/0/cinnamoyl-CoA reductase [Medicago truncatula]
Medtr4g035905	594	62.415	287.58	2.204	Up	0.863541	K01051|1|4e-18|91.3|crb:CARUB_v10008673mg|pectinesterase [EC:3.1.1.11]	-	-	-	gi|657387237|gb|KEH29367.1|/6.51235e-105/plant invertase/pectin methylesterase inhibitor [Medicago truncatula]
Medtr3g106750	390	25.12	115.39	2.19961	Up	0.86152	K02883|1|5e-12|69.7|zma:103646289|large subunit ribosomal protein L18e;K11855|2|2e-08|58.2|bvg:104906049|ubiquitin carboxyl-terminal hydrolase 36/42 [EC:3.4.19.12]	-	-	-	gi|357466157|ref|XP_003603363.1|/1.81404e-44/14 kDa proline-rich protein DC2.15 [Medicago truncatula]
Medtr5g036290	1113	9.475	43.405	2.19566	Up	0.855885	K07761|1|3e-30|133|ath:AT1G59970|gelatinase A [EC:3.4.24.24];K07999|4|2e-27|123|mtr:MTR_8g005900|matrix metalloproteinase-20 (enamelysin) [EC:3.4.24.-];K01402|5|2e-25|117|fve:101294303|matrix metalloproteinase-8 (neutrophil collagenase) [EC:3.4.24.34]	-	-	-	gi|357486237|ref|XP_003613406.1|/0/Matrix metalloproteinase-21 [Medicago truncatula]
Medtr1g076430	1551	5.11	23.285	2.18801	Up	0.847523	K15397|1|0.0|978|cam:101515096|3-ketoacyl-CoA synthase [EC:2.3.1.199]	-	-	-	gi|657404025|gb|KEH42797.1|/0/3-ketoacyl-CoA synthase-like protein [Medicago truncatula]
Medtr5g026290	408	39.47	178.255	2.17511	Up	0.862407	-	-	-	-	gi|357484521|ref|XP_003612548.1|/1.59465e-72/hypothetical protein MTR_5g026290 [Medicago truncatula]
Medtr8g070095	960	6.645	29.97	2.17318	Up	0.851318	K00011|1|4e-133|474|brp:103857735|aldehyde reductase [EC:1.1.1.21]	-	GO:0016616//oxidoreductase activity, acting on the CH-OH group of donors, NAD or NADP as acceptor;GO:0050661//NADP binding	GO:0006970//response to osmotic stress;GO:0008152//metabolic process	gi|657374721|gb|KEH20249.1|/0/aldo/keto reductase family oxidoreductase [Medicago truncatula]
Medtr7g084250	1140	3.26	14.635	2.16648	Up	0.834544	K04733|1|7e-139|494|sot:102592375|interleukin-1 receptor-associated kinase 4 [EC:2.7.11.1];K04730|3|3e-111|402|pda:103698609|interleukin-1 receptor-associated kinase 1 [EC:2.7.11.1]	-	GO:0004672//protein kinase activity;GO:0032559;GO:0004672//protein kinase activity;GO:0032559	GO:0006464//cellular protein modification process;GO:0006464//cellular protein modification process	gi|357508461|ref|XP_003624519.1|/0/Nodulation receptor kinase [Medicago truncatula]
Medtr4g083110	258	11.045	49.57	2.16607	Up	0.856871	-	-	-	-	gi|357475041|ref|XP_003607806.1|/4.94302e-34/hypothetical protein MTR_4g083110 [Medicago truncatula]
Medtr1g021070	909	5.14	22.86	2.15299	Up	0.846405	-	-	-	-	gi|357437945|ref|XP_003589248.1|/8.08615e-111/Pheromone receptor-like protein [Medicago truncatula]
Medtr7g108250	309	4.965	22.075	2.15255	Up	0.84565	K03676|1|8e-53|205|mtr:MTR_7g108250|glutaredoxin 3	-	GO:0015036//disulfide oxidoreductase activity	GO:0019725//cellular homeostasis	gi|357511171|ref|XP_003625874.1|/5.17764e-52/Monothiol glutaredoxin-S6 [Medicago truncatula]
Medtr2g070730	1146	2.545	11.315	2.1525	Up	0.823651	K03231|1|1e-66|254|mtr:MTR_8g008740|elongation factor 1-alpha	-	-	-	gi|657398898|gb|KEH38419.1|/3.74436e-178/interactor of constitutive active ROPs protein, putative [Medicago truncatula]
Medtr3g103960	837	55.05	244.69	2.15214	Up	0.862604	K15172|1|1e-25|117|vcn:VOLCADRAFT_106802|transcription elongation factor SPT5	-	-	-	gi|357465645|ref|XP_003603107.1|/3.67493e-168/Zinc finger CCCH domain-containing protein [Medicago truncatula]
Medtr4g019780	663	2.575	11.375	2.14322	Up	0.823618	K00799|1|1e-102|372|gmx:547582|glutathione S-transferase [EC:2.5.1.18]	-	GO:0016765//transferase activity, transferring alkyl or aryl (other than methyl) groups	-	gi|657386710|gb|KEH28979.1|/1.07807e-112/glutathione S-transferase, amino-terminal domain protein [Medicago truncatula]
Medtr3g016290	249	84.24	369.615	2.13345	Up	0.862752	-	-	-	-	gi|357456659|ref|XP_003598610.1|/1.40878e-20/hypothetical protein MTR_3g016290 [Medicago truncatula]
Medtr8g078270	567	5.105	22.385	2.13255	Up	0.845567	K13448|1|4e-82|303|mtr:MTR_8g078270|calcium-binding protein CML	-	-	-	gi|355523528|gb|AET03982.1|/1.98342e-81/EF hand calcium-binding family protein [Medicago truncatula]
Medtr1g019640	288	4.56	19.995	2.13253	Up	0.842922	K02183|1|2e-07|54.7|bdi:100821051|calmodulin;K13448|3|3e-06|50.4|bvg:104894453|calcium-binding protein CML	-	-	-	gi|355478256|gb|AES59459.1|/1.88204e-49/EF hand protein [Medicago truncatula]
Medtr5g011430	192	2.025	8.825	2.12367	Up	0.809227	-	-	-	-	gi|357481841|ref|XP_003611206.1|/7.28852e-30/hypothetical protein MTR_5g011430 [Medicago truncatula]
Medtr2g097620	1068	3.09	13.455	2.12246	Up	0.830256	K11982|1|2e-143|509|mtr:MTR_2g097620|E3 ubiquitin-protein ligase RNF115/126 [EC:2.3.2.27]	-	GO:0046872//metal ion binding	-	gi|357454219|ref|XP_003597390.1|/1.02806e-142/RING finger protein [Medicago truncatula]
Medtr5g057185	387	2.41	10.4	2.10948	Up	0.818262	-	-	-	-	gi|657384983|gb|KEH27998.1|/6.86883e-68/hypothetical protein MTR_5g057185 [Medicago truncatula]
Medtr5g030500	654	4.155	17.86	2.10381	Up	0.839423	K14496|1|2e-112|404|mtr:MTR_5g030500|abscisic acid receptor PYR/PYL family	-	-	-	gi|657384461|gb|AES95873.2|/1.23369e-113/abscisic acid receptor PYR1-like protein [Medicago truncatula]
Medtr0204s0020	1482	1.885	8.095	2.10247	Up	0.802852	K08150|1|2e-48|194|mus:103996751|MFS transporter, SP family, solute carrier family 2 (myo-inositol transporter), member 13	GO:0031224//intrinsic component of membrane;GO:0031224//intrinsic component of membrane	GO:0022857//transmembrane transporter activity;GO:0022857//transmembrane transporter activity	GO:0006810//transport;GO:0006810//transport	gi|657370198|gb|KEH16381.1|/0/sugar porter (SP) family MFS transporter [Medicago truncatula]
Medtr8g005410	459	12.805	54.575	2.09153	Up	0.856312	K02866|1|1e-39|161|osa:4332737|large subunit ribosomal protein L10e;K11340|3|1e-07|55.8|gmx:100809724|actin-like protein 6A	-	GO:0016791//phosphatase activity	-	gi|657371850|gb|AET01127.2|/1.44472e-86/acid phosphatase [Medicago truncatula]
Medtr7g108220	312	8.71	36.97	2.08561	Up	0.852188	K03676|1|8e-56|215|mtr:MTR_7g108220|glutaredoxin 3	-	GO:0015036//disulfide oxidoreductase activity	GO:0019725//cellular homeostasis	gi|357511167|ref|XP_003625872.1|/5.17011e-55/Glutaredoxin [Medicago truncatula]
Medtr2g089140	845.23	9.775	41.37	2.08142	Up	0.853453	K08235|1|1e-138|492|mtr:MTR_2g089140|xyloglucan:xyloglucosyl transferase [EC:2.4.1.207]	-	-	-	gi|357453557|ref|XP_003597056.1|/6.06783e-138/Xyloglucan endotransglucosylase/hydrolase [Medicago truncatula]
Medtr2g035220	474	3.42	14.47	2.081	Up	0.832046	-	-	-	GO:0006950//response to stress	gi|357449125|ref|XP_003594839.1|/2.65609e-73/ABA-responsive protein ABR17 [Medicago truncatula]
Medtr7g104220	1068	3.845	16.22	2.07672	Up	0.836055	K01188|1|5e-22|105|aly:ARALYDRAFT_316517|beta-glucosidase [EC:3.2.1.21];K00679|2|4e-21|102|cic:CICLE_v10027727mg|phospholipid:diacylglycerol acyltransferase [EC:2.3.1.158];K01206|3|1e-19|97.8|cic:CICLE_v10031741mg|alpha-L-fucosidase [EC:3.2.1.51]	-	GO:0016787//hydrolase activity	-	gi|357510991|ref|XP_003625784.1|/0/GDSL esterase/lipase [Medicago truncatula]
Medtr7g071120	1488	4.605	19.31	2.06808	Up	0.840639	K13424|1|0.0|932|mtr:MTR_7g071120|WRKY transcription factor 33	-	-	-	gi|657378498|gb|AES79679.2|/0/WRKY transcription factor [Medicago truncatula]
Medtr3g070230	1377	12.555	52.515	2.06447	Up	0.855474	-	-	-	-	gi|355489914|gb|AES71117.1|/0/nematode resistance HSPRO2-like protein [Medicago truncatula]
Medtr3g070890	828	3.12	13.04	2.06333	Up	0.827413	K01817|1|4e-106|384|mtr:MTR_3g070890|phosphoribosylanthranilate isomerase [EC:5.3.1.24]	-	GO:0016861//intramolecular oxidoreductase activity, interconverting aldoses and ketoses;GO:0016861//intramolecular oxidoreductase activity, interconverting aldoses and ketoses;GO:0016853//isomerase activity	GO:0006568//tryptophan metabolic process;GO:0008652//cellular amino acid biosynthetic process;GO:0006568//tryptophan metabolic process;GO:0008652//cellular amino acid biosynthetic process;GO:0006568//tryptophan metabolic process;GO:0008652//cellular amino acid biosynthetic process	gi|657394083|gb|KEH34799.1|/1.88951e-105/N-(5-phosphoribosyl)anthranilate isomerase [Medicago truncatula]
Medtr3g466760	783	24.505	102.2	2.06025	Up	0.858859	-	GO:0044464	-	-	gi|657393649|gb|KEH34458.1|/1.42042e-131/expansin A10 [Medicago truncatula]
Medtr5g036360	1083	56.71	236.065	2.05751	Up	0.86106	K07999|1|5e-29|129|mtr:MTR_8g005900|matrix metalloproteinase-20 (enamelysin) [EC:3.4.24.-];K07761|2|8e-28|125|ath:AT1G59970|gelatinase A [EC:3.4.24.24]	-	-	-	gi|357486249|ref|XP_003613412.1|/0/Matrix metalloproteinase [Medicago truncatula]
Medtr8g078790	516	2.62	10.9	2.05669	Up	0.819412	-	-	-	-	gi|657375035|gb|KEH20458.1|/8.2064e-75/DUF4228 domain protein [Medicago truncatula]
Medtr1g025340	1785	4.3	17.865	2.05473	Up	0.838289	-	-	-	-	gi|355478544|gb|AES59747.1|/0/DUF668 family protein [Medicago truncatula]
Medtr8g036920	1098	14.16	58.76	2.05301	Up	0.856263	K13420|1|7e-45|181|egr:104439602|LRR receptor-like serine/threonine-protein kinase FLS2 [EC:2.7.11.1]	-	-	-	gi|357514859|ref|XP_003627718.1|/0/DNA-damage-repair/toleration protein DRT100 [Medicago truncatula]
Medtr1g105755	1818	4.495	18.44	2.03645	Up	0.838799	K04733|1|4e-99|362|mtr:MTR_114s0029|interleukin-1 receptor-associated kinase 4 [EC:2.7.11.1];K04730|4|5e-97|355|bvg:104901103|interleukin-1 receptor-associated kinase 1 [EC:2.7.11.1]	-	-	-	gi|657405476|gb|KEH43957.1|/0/cysteine-rich receptor-kinase-like protein [Medicago truncatula]
Medtr4g023030	1872	8.53	34.935	2.03406	Up	0.850398	K01835|1|8e-45|182|mtr:MTR_1g102030|phosphoglucomutase [EC:5.4.2.2];K13506|2|8e-16|86.3|mdm:103446271|glycerol-3-phosphate O-acyltransferase 3/4 [EC:2.3.1.15];K14294|3|5e-07|57.0|gmx:102664750|partner of Y14 and mago	-	-	-	gi|357469485|ref|XP_003605027.1|/0/DUF246 domain-containing protein [Medicago truncatula]
Medtr5g020760	957	6.325	25.865	2.03186	Up	0.846175	K13081|1|3e-53|209|cit:102621411|leucoanthocyanidin reductase [EC:1.17.1.3]	-	GO:0016628//oxidoreductase activity, acting on the CH-CH group of donors, NAD or NADP as acceptor;GO:0016628//oxidoreductase activity, acting on the CH-CH group of donors, NAD or NADP as acceptor	GO:0008152//metabolic process;GO:0008152//metabolic process	gi|357483529|ref|XP_003612051.1|/1.04749e-180/Isoflavone reductase [Medicago truncatula]
Medtr2g034470	1043.1	9.225	37.59	2.02673	Up	0.851104	K19619|1|6e-45|181|crb:CARUB_v10012467mg|tyrosyl-DNA phosphodiesterase 2 [EC:3.1.4.-];K13098|2|1e-43|177|crb:CARUB_v10028073mg|RNA-binding protein FUS;K15429|3|4e-43|175|cic:CICLE_v10007363mg|tRNA (guanine37-N1)-methyltransferase [EC:2.1.1.228];K10761|5|4e-42|172|cic:CICLE_v10027573mg|tRNA(His) guanylyltransferase [EC:2.7.7.79]	GO:0043231//intracellular membrane-bounded organelle	GO:0043167//ion binding;GO:0008422//beta-glucosidase activity;GO:0043167//ion binding;GO:0008422//beta-glucosidase activity	GO:0044238;GO:0006950//response to stress;GO:0044238;GO:0006950//response to stress	gi|657397423|gb|KEH37153.1|/0/glucan endo-1,3-beta-glucosidase [Medicago truncatula]
Medtr7g101395	2175	12.36	50.17	2.02115	Up	0.853798	K10775|1|0.0|1325|cam:101496077|phenylalanine ammonia-lyase [EC:4.3.1.24]	GO:0044424	GO:0016840	GO:0006558//L-phenylalanine metabolic process	gi|657379705|gb|KEH24018.1|/0/phenylalanine ammonia-lyase-like protein [Medicago truncatula]
Medtr8g087890	1092	40.92	165.475	2.01574	Up	0.859187	K10960|1|7e-56|218|atr:18422248|geranylgeranyl reductase [EC:1.3.1.83];K00679|2|1e-51|204|cic:CICLE_v10027727mg|phospholipid:diacylglycerol acyltransferase [EC:2.3.1.158];K17604|3|2e-48|193|pop:POPTR_0012s13550g|zinc finger SWIM domain-containing protein 3;K01969|4|1e-39|164|mtr:MTR_086s0015|3-methylcrotonyl-CoA carboxylase beta subunit [EC:6.4.1.4]	-	GO:0016787//hydrolase activity	GO:0044238	gi|357519183|ref|XP_003629880.1|/0/GDSL esterase/lipase [Medicago truncatula]
Medtr8g100135	1440	2.305	9.29	2.01091	Up	0.808422	K07437|1|0.0|637|gmx:100801007|cytochrome P450, family 26, subfamily A	-	GO:0016709//oxidoreductase activity, acting on paired donors, with incorporation or reduction of molecular oxygen, NAD(P)H as one donor, and incorporation of one atom of oxygen;GO:0005506//iron ion binding;GO:0016709//oxidoreductase activity, acting on paired donors, with incorporation or reduction of molecular oxygen, NAD(P)H as one donor, and incorporation of one atom of oxygen;GO:0005506//iron…	GO:0008152//metabolic process;GO:0008152//metabolic process	gi|657376090|gb|KEH21306.1|/0/cytochrome P450 family protein [Medicago truncatula]
Medtr5g007713	1170	6.53	26.28	2.00881	Up	0.845682	K00660|1|0.0|756|mtr:MTR_1g098140|chalcone synthase [EC:2.3.1.74]	-	GO:0016747//transferase activity, transferring acyl groups other than amino-acyl groups	GO:0009699//phenylpropanoid biosynthetic process	gi|657383735|gb|KEH27375.1|/0/chalcone and stilbene synthase family protein [Medicago truncatula]
Medtr1g099800	411	12.515	50.32	2.00747	Up	0.853486	K12823|1|8e-08|55.8|egu:105040068|ATP-dependent RNA helicase DDX5/DBP2 [EC:3.6.4.13];K10572|2|1e-06|51.6|mdm:103423459|inositol-pentakisphosphate 2-kinase [EC:2.7.1.158];K19307|3|1e-06|51.6|eus:EUTSA_v10011398mg|25S rRNA (uracil2634-N3)-methyltransferase [EC:2.1.1.313]	-	-	-	gi|355481239|gb|AES62442.1|/2.46308e-57/heavy metal transport/detoxification superfamily protein [Medicago truncatula]
Medtr3g084150	279	9.17	36.87	2.00745	Up	0.850118	K14488|1|3e-47|186|mtr:MTR_3g084150|SAUR family protein	-	-	-	gi|357462771|ref|XP_003601667.1|/1.96557e-46/Auxin-induced protein-like protein [Medicago truncatula]
Medtr1g105495	903	4.935	19.67	1.99487	Up	0.835069	K08235|1|3e-156|551|cam:101506734|xyloglucan:xyloglucosyl transferase [EC:2.4.1.207]	GO:0005576//extracellular region;GO:0030312//external encapsulating structure	GO:0016798//hydrolase activity, acting on glycosyl bonds;GO:0016758//transferase activity, transferring hexosyl groups	GO:0044042//glucan metabolic process	gi|657405440|gb|KEH43921.1|/9.61367e-165/xyloglucan endotransglucosylase/hydrolase family protein [Medicago truncatula]
Medtr4g016920	1448.77	2.595	10.33	1.99303	Up	0.81036	K01188|1|6e-169|593|mtr:MTR_4g016920|beta-glucosidase [EC:3.2.1.21]	-	-	-	gi|357468871|ref|XP_003604720.1|/0/Beta-glucosidase [Medicago truncatula]
Medtr1g106730	756	2.97	11.81	1.99147	Up	0.817227	K05747|1|5e-08|58.5|dosa:Os04t0471000-00|Wiskott-Aldrich syndrome protein	-	-	-	gi|357444449|ref|XP_003592502.1|/2.88483e-134/Zinc finger protein [Medicago truncatula]
Medtr7g112000	1581	3.545	14.08	1.98979	Up	0.824522	-	-	-	-	gi|657380274|gb|KEH24478.1|/0/calmodulin-binding protein [Medicago truncatula]
Medtr2g035320	474	38.32	152.195	1.98975	Up	0.854669	-	-	GO:0003824//catalytic activity	GO:0006950//response to stress;GO:0006950//response to stress	gi|657397447|gb|KEH37165.1|/7.00947e-65/ABA-responsive protein [Medicago truncatula]
Medtr3g037750	312	282.49	1118.63	1.98546	Up	0.857035	-	-	-	-	gi|657392535|gb|KEH33468.1|/2.83036e-61/gibberellin-regulated family protein [Medicago truncatula]
Medtr4g007580	387	3.36	13.295	1.98435	Up	0.821548	-	-	-	-	gi|657386201|gb|KEH28565.1|/2.30257e-39/hypothetical protein MTR_4g007580 [Medicago truncatula]
Medtr1g099815	399	9.36	36.95	1.98099	Up	0.845617	-	-	-	-	gi|657405134|gb|KEH43672.1|/1.12466e-46/heavy metal transport/detoxification superfamily protein [Medicago truncatula]
Medtr5g018050	1049.83	13.37	52.755	1.98031	Up	0.849395	K14498|1|1e-124|445|cam:101505626|serine/threonine-protein kinase SRK2 [EC:2.7.11.1]	-	GO:0004672//protein kinase activity;GO:0032559;GO:0004672//protein kinase activity;GO:0032559	GO:0006464//cellular protein modification process;GO:0006464//cellular protein modification process	gi|657384083|gb|KEH27540.1|/2.52146e-140/sucrose nonfermenting 1(SNF1)-related kinase [Medicago truncatula]
Medtr1g015650	888	7.83	30.8	1.97585	Up	0.843497	-	-	-	-	gi|357437351|ref|XP_003588951.1|/3.2682e-101/MTD1 [Medicago truncatula]
Medtr6g033085	882	4.525	17.795	1.97548	Up	0.831915	K08235|1|5e-159|560|pvu:PHAVU_004G062400g|xyloglucan:xyloglucosyl transferase [EC:2.4.1.207]	GO:0005576//extracellular region;GO:0030312//external encapsulating structure	GO:0016798//hydrolase activity, acting on glycosyl bonds;GO:0016758//transferase activity, transferring hexosyl groups	GO:0045229//external encapsulating structure organization;GO:0044042//glucan metabolic process	gi|657381659|gb|KEH25621.1|/2.95302e-179/xyloglucan endotransglucosylase/hydrolase family protein [Medicago truncatula]
Medtr2g078360	264	8.03	31.545	1.97394	Up	0.843399	-	-	-	-	gi|657399165|gb|KEH38651.1|/5.81755e-27/BZIP transcription factor, putative [Medicago truncatula]
Medtr3g102980	711	19.945	78.16	1.9704	Up	0.851679	-	-	-	-	gi|657395531|gb|KEH35805.1|/2.27368e-98/C2H2-type zinc finger protein [Medicago truncatula]
Medtr5g006750	1116	16.55	64.835	1.96994	Up	0.850693	K05894|1|0.0|761|mtr:MTR_5g006750|12-oxophytodienoic acid reductase [EC:1.3.1.42]	-	-	-	gi|357480957|ref|XP_003610764.1|/0/12-oxophytodienoate reductase [Medicago truncatula]
Medtr8g077390	219	7.705	30.165	1.96901	Up	0.842692	K01184|1|4e-16|83.6|obr:102702858|polygalacturonase [EC:3.2.1.15]	GO:0043231//intracellular membrane-bounded organelle	GO:0003676//nucleic acid binding;GO:0001071//nucleic acid binding transcription factor activity	GO:0006351//transcription, DNA-templated	gi|357518277|ref|XP_003629427.1|/3.09669e-36/RAD [Medicago truncatula]
Medtr2g013140	756	134.745	526.53	1.96628	Up	0.855704	-	-	-	-	gi|357446503|ref|XP_003593529.1|/5.60404e-146/Asparagine synthetase [Medicago truncatula]
Medtr7g065890	1050	4.995	19.405	1.95787	Up	0.833131	K04714|1|2e-84|313|ppp:PHYPADRAFT_59752|shingomyelin synthase [EC:2.7.8.27]	-	-	-	gi|657378274|gb|KEH23060.1|/0/plant inositol phosphorylceramide synthase [Medicago truncatula]
Medtr1g106030	252	2.66	10.28	1.95034	Up	0.807748	-	GO:0044421	-	GO:0032502//developmental process	gi|657405520|gb|KEH44001.1|/3.44364e-35/phytosulfokine precursor protein [Medicago truncatula]
Medtr4g081380	347.67	2.495	9.615	1.94625	Up	0.80392	K03671|1|2e-39|160|mtr:MTR_4g081380|thioredoxin 1	-	-	-	gi|657388966|gb|AES89901.2|/1.46812e-46/thioredoxin [Medicago truncatula]
Medtr3g086540	1950	3.3	12.715	1.94599	Up	0.81823	K04459|1|0.0|664|gmx:100782633|dual specificity MAP kinase phosphatase [EC:3.1.3.16 3.1.3.48]	-	-	-	gi|657394786|gb|AES72146.2|/0/MAPK phosphatase [Medicago truncatula]
Medtr3g079340	1857	16.625	63.855	1.94145	Up	0.849527	K18875|1|0.0|1186|mtr:MTR_3g079340|enhanced disease susceptibility 1 protein	-	GO:0016787//hydrolase activity	-	gi|657394475|gb|AES71566.2|/0/enhanced disease susceptibility protein [Medicago truncatula]
Medtr4g059390	827.13	70.335	269.2	1.93636	Up	0.85393	K09872|1|9e-115|412|mtr:MTR_4g059390|aquaporin PIP	GO:0031224//intrinsic component of membrane;GO:0031224//intrinsic component of membrane	-	GO:0006810//transport;GO:0006810//transport	gi|357472199|ref|XP_003606384.1|/5.7189e-115/Aquaporin PIP2-7 [Medicago truncatula]
Medtr6g059410	609	2.62	10.01	1.9338	Up	0.805661	-	-	-	-	gi|357498529|ref|XP_003619553.1|/1.33996e-84/Kunitz-type trypsin inhibitor-like 2 protein [Medicago truncatula]
Medtr1g114640	642.25	2.63	10.02	1.92975	Up	0.805661	-	-	-	-	gi|657405990|gb|KEH44420.1|/8.20298e-94/GRAM domain protein/ABA-responsive-like protein [Medicago truncatula]
Medtr4g022570	660	6.065	22.96	1.92054	Up	0.836236	K08511|1|1e-110|399|mtr:MTR_4g022570|vesicle-associated membrane protein 72	GO:0031224//intrinsic component of membrane	-	GO:0006810//transport	gi|357469411|ref|XP_003604990.1|/6.47229e-110/Vesicle-associated membrane protein [Medicago truncatula]
Medtr1g006990	2220	12.165	45.71	1.90977	Up	0.845797	K18443|1|0.0|664|rcu:RCOM_0732470|golgi-specific brefeldin A-resistance guanine nucleotide exchange factor 1;K11267|2|3e-21|104|mtr:MTR_091s0011|sister chromatid cohesion protein PDS5;K13199|3|3e-21|104|mtr:MTR_7g081660|plasminogen activator inhibitor 1 RNA-binding protein	-	-	-	gi|357436279|ref|XP_003588415.1|/0/Subtilisin-like serine protease [Medicago truncatula]
Medtr4g104320	1224	78.555	293.425	1.90122	Up	0.85324	K01728|1|0.0|721|mtr:MTR_4g104320|pectate lyase [EC:4.2.2.2]	-	GO:0003824//catalytic activity	-	gi|357477247|ref|XP_003608909.1|/0/Pectate lyase [Medicago truncatula]
Medtr7g020820	1476	15.14	56.49	1.89963	Up	0.847621	K00318|1|0.0|977|mtr:MTR_7g020820|proline dehydrogenase [EC:1.5.-.-]	-	GO:0016645//oxidoreductase activity, acting on the CH-NH group of donors	GO:0006560//proline metabolic process;GO:0006536//glutamate metabolic process	gi|357502657|ref|XP_003621617.1|/0/Proline dehydrogenase [Medicago truncatula]
Medtr6g090535	192	5.735	21.38	1.8984	Up	0.834001	-	-	-	-	gi|657383547|gb|KEH27242.1|/1.92249e-22/arabinogalactan protein [Medicago truncatula]
Medtr4g116530	450	6.3	23.485	1.89832	Up	0.836203	K03549|1|1e-10|65.5|mtr:MTR_092s0008|KUP system potassium uptake protein	-	-	-	gi|355510570|gb|AES91712.1|/6.55627e-87/stress induced protein [Medicago truncatula]
Medtr8g096900	747	11.01	40.92	1.89399	Up	0.844319	K14297|1|5e-10|65.1|zma:103652516|nuclear pore complex protein Nup98-Nup96	-	-	-	gi|657375801|gb|KEH21027.1|/7.37518e-151/pathogenesis-related thaumatin family protein [Medicago truncatula]
Medtr4g061610	2925	5.14	19.1	1.89373	Up	0.831011	K08282|1|0.0|1256|gmx:100817565|non-specific serine/threonine protein kinase [EC:2.7.11.1]	-	-	-	gi|657388084|gb|AES88742.2|/0/nonphototropic hypocotyl protein [Medicago truncatula]
Medtr4g067310	996	9.965	36.845	1.88653	Up	0.842955	K00847|1|1e-177|622|cam:101498777|fructokinase [EC:2.7.1.4]	-	GO:0004396//hexokinase activity	GO:0006796//phosphate-containing compound metabolic process;GO:0019321//pentose metabolic process	gi|657388389|gb|KEH30339.1|/0/pfkB family carbohydrate kinase [Medicago truncatula]
Medtr3g027030	177	8.145	30.08	1.88482	Up	0.840212	-	-	-	-	gi|357457525|ref|XP_003599043.1|/8.19113e-21/hypothetical protein MTR_3g027030 [Medicago truncatula]
Medtr8g086380	1533	12.695	46.865	1.88425	Up	0.845305	K07198|1|1e-170|600|gmx:100814720|5'-AMP-activated protein kinase, catalytic alpha subunit [EC:2.7.11.11]	-	-	-	gi|657375290|gb|KEH20673.1|/0/CBL-interacting kinase [Medicago truncatula]
Medtr8g069315	369	5.975	22.055	1.8841	Up	0.834429	-	-	-	-	gi|388491434|gb|AFK33783.1|/1.29663e-26/unknown [Medicago truncatula]
Medtr4g116360	453	26.28	96.8	1.88104	Up	0.849987	-	-	-	-	gi|657390718|gb|AES91695.2|/8.04123e-61/hypothetical protein MTR_4g116360 [Medicago truncatula]
Medtr4g029600	666	20.035	73.765	1.88041	Up	0.849083	K06100|1|3e-07|55.5|brp:103850419|symplekin	-	-	-	gi|593330075|ref|XP_007138464.1|/1.18836e-42/hypothetical protein PHAVU_009G211300g, partial [Phaseolus vulgaris]
Medtr2g025780	486	15.995	58.7	1.87574	Up	0.847588	-	-	-	-	-
Medtr1g028460	771	3.05	11.135	1.86822	Up	0.809473	K15382|1|4e-125|447|cam:101504169|solute carrier family 50 (sugar transporter)	GO:0031224//intrinsic component of membrane	-	GO:0071702	gi|657401433|gb|KEH40411.1|/1.48555e-141/bidirectional sugar transporter [Medicago truncatula]
Medtr2g097463	1974	4.03	14.69	1.86598	Up	0.821893	K14494|1|1e-41|172|pvu:PHAVU_008G235500g|DELLA protein	-	-	-	gi|657400126|gb|KEH39451.1|/0/GRAS family transcription factor [Medicago truncatula]
Medtr3g437820	681	5.925	21.535	1.8618	Up	0.83318	K13420|1|5e-15|81.6|cmo:103489334|LRR receptor-like serine/threonine-protein kinase FLS2 [EC:2.7.11.1]	-	-	-	gi|657392454|gb|KEH33405.1|/4.15891e-107/polygalacturonase inhibitor protein [Medicago truncatula]
Medtr4g076440	990	3.44	12.485	1.85972	Up	0.81473	K03243|1|2e-91|335|mtr:MTR_4g076250|translation initiation factor 5B;K19619|2|2e-45|183|crb:CARUB_v10012467mg|tyrosyl-DNA phosphodiesterase 2 [EC:3.1.4.-];K15429|4|4e-43|175|cic:CICLE_v10007363mg|tRNA (guanine37-N1)-methyltransferase [EC:2.1.1.228]	-	GO:0043167//ion binding;GO:0008422//beta-glucosidase activity	GO:0044238	gi|357474063|ref|XP_003607316.1|/0/Glucan endo-1 3-beta-d-glucosidase [Medicago truncatula]
Medtr1g073700	2583	3.665	13.3	1.85954	Up	0.817408	K00574|1|0.0|1286|ath:AT3G23510|cyclopropane-fatty-acyl-phospholipid synthase [EC:2.1.1.79]	-	-	-	gi|657403885|gb|KEH42686.1|/0/cyclopropane-fatty-acyl-phospholipid synthase [Medicago truncatula]
Medtr8g466240	1380	3.535	12.805	1.85693	Up	0.815864	K13496|1|1e-56|221|csv:101214194|UDP-glucosyl transferase 73C [EC:2.4.1.-]	-	GO:0016757//transferase activity, transferring glycosyl groups	-	gi|657374069|gb|KEH19674.1|/0/UDP-glucosyltransferase family protein [Medicago truncatula]
Medtr2g023930	1662	17.93	64.86	1.85495	Up	0.84772	K13424|1|2e-25|117|pop:POPTR_0016s13600g|WRKY transcription factor 33	-	-	-	gi|187944179|gb|ACD40316.1|/0/WRKY transcription factor WRKY100630 [Medicago truncatula]
Medtr2g436880	339	8.45	30.53	1.8532	Up	0.839669	K14416|1|8e-29|125|aly:ARALYDRAFT_325603|elongation factor 1 alpha-like protein	-	-	-	gi|657397554|gb|KEH37270.1|/4.39094e-59/flowering-promoting factor-like protein [Medicago truncatula]
Medtr1g084980	2161.17	7.67	27.5	1.84213	Up	0.837764	K12126|1|0.0|856|mtr:MTR_1g084980|phytochrome-interacting factor 3	-	-	-	gi|357441953|ref|XP_003591254.1|/0/Transcription factor PIF3 [Medicago truncatula]
Medtr1g114000	942	3.405	12.12	1.83166	Up	0.812332	K14563|1|2e-138|492|mtr:MTR_053s1051|rRNA 2'-O-methyltransferase fibrillarin [EC:2.1.1.-]	-	-	-	gi|357444829|ref|XP_003592692.1|/1.06761e-137/Fibrillarin [Medicago truncatula]
Medtr8g071130	939	5.5	19.53	1.82819	Up	0.829763	K13081|1|1e-54|214|vvi:100233112|leucoanthocyanidin reductase [EC:1.17.1.3]	-	GO:0003824//catalytic activity	GO:0008152//metabolic process	gi|657374786|gb|KEH20306.1|/6.8031e-177/pinoresinol-lariciresinol reductase-like protein [Medicago truncatula]
Medtr8g096880	1052.43	58.135	205.57	1.82215	Up	0.850743	K01784|1|8e-158|556|cam:101510169|UDP-glucose 4-epimerase [EC:5.1.3.2]	GO:0044444;GO:0016020//membrane;GO:0044444;GO:0016020//membrane;GO:0044444;GO:0016020//membrane	GO:0005515//protein binding;GO:0016857//racemase and epimerase activity, acting on carbohydrates and derivatives;GO:0048037//cofactor binding;GO:0005515//protein binding;GO:0016857//racemase and epimerase activity, acting on carbohydrates and derivatives;GO:0048037//cofactor binding;GO:0005515//protein binding;GO:0016857//racemase and epimerase activity, acting on carbohydrates and derivatives;GO…	GO:0050896//response to stimulus;GO:0006012//galactose metabolic process;GO:0050896//response to stimulus;GO:0006012//galactose metabolic process;GO:0050896//response to stimulus;GO:0006012//galactose metabolic process	gi|657375798|gb|KEH21024.1|/0/UDP-D-glucose/UDP-D-galactose 4-epimerase [Medicago truncatula]
Medtr1g492640	1201.89	5.365	18.915	1.81788	Up	0.828563	K14209|1|2e-12|73.2|cvr:CHLNCDRAFT_58128|solute carrier family 36 (proton-coupled amino acid transporter);K13946|4|2e-08|60.1|cam:101491156|auxin influx carrier (AUX1 LAX family)	GO:0016020//membrane;GO:0016020//membrane;GO:0016020//membrane;GO:0016020//membrane	-	-	gi|657404788|gb|KEH43404.1|/0/transmembrane amino acid transporter family protein [Medicago truncatula]
Medtr6g049280	379.16	27.055	94.805	1.80907	Up	0.848229	-	-	-	-	gi|657382366|gb|KEH26285.1|/1.41603e-33/heavy metal-associated domain protein [Medicago truncatula]
Medtr5g066730	2400	93.43	327.14	1.80795	Up	0.851383	K10523|1|3e-08|61.2|zma:103632235|speckle-type POZ protein	-	-	GO:0009987//cellular process	gi|657385213|gb|AES98295.2|/0/BTB/POZ domain plant protein [Medicago truncatula]
Medtr1g077030	798	5.555	19.4	1.8042	Up	0.828498	K15777|1|1e-157|555|mtr:MTR_7g035060|4,5-DOPA dioxygenase extradiol [EC:1.13.11.-]	-	GO:0016491//oxidoreductase activity;GO:0005506//iron ion binding	GO:0044237//cellular metabolic process	gi|357504155|ref|XP_003622366.1|/5.94215e-157/4,5-DOPA dioxygenase extradiol-like protein [Medicago truncatula]
Medtr1g037630	1290	4.285	14.955	1.80326	Up	0.820086	K00924|1|2e-23|110|eus:EUTSA_v10013365mg|;K01381|4|9e-23|108|smo:SELMODRAFT_13348|saccharopepsin [EC:3.4.23.25]	-	GO:0004175//endopeptidase activity	GO:0019538//protein metabolic process	gi|657401976|gb|KEH40928.1|/0/aspartic proteinase nepenthesin-like protein [Medicago truncatula]
Medtr2g021190	1128	2.91	10.155	1.8031	Up	0.801751	K01915|1|6e-110|397|mtr:MTR_2g021250|glutamine synthetase [EC:6.3.1.2];K01889|2|5e-30|132|tcc:TCM_020258|phenylalanyl-tRNA synthetase alpha chain [EC:6.1.1.20];K15030|3|2e-28|127|brp:103856145|translation initiation factor 3 subunit M;K17302|4|1e-19|97.8|mtr:MTR_4g006350|coatomer, subunit beta';K03500|5|5e-15|82.8|mtr:MTR_5g096020|16S rRNA (cytosine967-C5)-methyltransferase [EC:2.1.1.176]	-	-	-	gi|357447623|ref|XP_003594087.1|/0/F-box/kelch-repeat protein [Medicago truncatula]
Medtr4g076255	996	4.08	14.185	1.79773	Up	0.817638	K03243|1|5e-58|225|mtr:MTR_4g076250|translation initiation factor 5B;K15429|2|6e-40|165|pvu:PHAVU_003G176600g|tRNA (guanine37-N1)-methyltransferase [EC:2.1.1.228];K19619|3|1e-38|160|eus:EUTSA_v10006713mg|tyrosyl-DNA phosphodiesterase 2 [EC:3.1.4.-];K13098|5|9e-38|157|crb:CARUB_v10028073mg|RNA-binding protein FUS	-	GO:0043167//ion binding;GO:0008422//beta-glucosidase activity	GO:0044238	gi|657388755|gb|KEH30624.1|/1.67681e-168/glucan endo-1,3-beta-glucosidase [Medicago truncatula]
Medtr1g102240	399	21.54	74.395	1.78819	Up	0.846832	-	-	-	-	gi|357444201|ref|XP_003592378.1|/2.50547e-46/hypothetical protein MTR_1g102240 [Medicago truncatula]
Medtr2g435780	231	2.945	10.095	1.7773	Up	0.800437	-	-	-	-	gi|657397481|gb|KEH37197.1|/1.51911e-35/hypothetical protein MTR_2g435780 [Medicago truncatula]
Medtr3g058300	243	7.095	24.28	1.77489	Up	0.833016	-	-	-	-	gi|657393179|gb|KEH34021.1|/5.00535e-42/hypothetical protein MTR_3g058300 [Medicago truncatula]
Medtr0058s0010	189	4.45	15.225	1.77456	Up	0.819528	-	-	-	-	gi|657370930|gb|KEH16967.1|/4.73762e-29/hypothetical protein MTR_0058s0010 [Medicago truncatula]
Medtr5g061610	216	3.785	12.935	1.77291	Up	0.812939	-	-	-	-	gi|357489317|ref|XP_003614946.1|/5.30971e-28/hypothetical protein MTR_5g061610 [Medicago truncatula]
Medtr2g008240	2328	24.6	83.785	1.76803	Up	0.846586	K15920|1|0.0|1529|mtr:MTR_2g008240|beta-D-xylosidase 4 [EC:3.2.1.37]	GO:0031012//extracellular matrix	GO:0015926//glucosidase activity	GO:0000272//polysaccharide catabolic process	gi|357445735|ref|XP_003593145.1|/0/Beta-xylosidase/alpha-L-arabinofuranosidase [Medicago truncatula]
Medtr1g110820	300	3.95	13.42	1.76446	Up	0.813975	-	-	-	-	gi|657405775|gb|KEH44216.1|/1.12514e-54/Clavata3/ESR (CLE) gene family member MtCLE03 [Medicago truncatula]
Medtr8g097200	708	27.03	91.705	1.76244	Up	0.846487	K12462|1|1e-116|419|mtr:MTR_8g097200|Rho GDP-dissociation inhibitor	-	-	-	gi|357520423|ref|XP_003630500.1|/6.97184e-116/Rho GDP-dissociation inhibitor [Medicago truncatula]
Medtr2g035210	474	4.545	15.245	1.74598	Up	0.818854	-	-	-	GO:0006950//response to stress	gi|657397446|gb|AES65089.2|/1.19227e-73/ABA-responsive protein [Medicago truncatula]
Medtr2g071760	468	88.7	297.5	1.74588	Up	0.84951	-	-	-	-	gi|657398912|gb|AES66474.2|/7.2978e-89/hypothetical protein MTR_2g071760 [Medicago truncatula]
Medtr3g466790	765	20.425	68.315	1.74187	Up	0.84496	-	GO:0044464	-	-	gi|657393651|gb|KEH34460.1|/1.20212e-127/expansin A10 [Medicago truncatula]
Medtr1g012710	456	138.195	460.75	1.73728	Up	0.849888	K02883|1|8e-25|112|zma:103646289|large subunit ribosomal protein L18e;K11855|2|2e-17|88.2|bvg:104906049|ubiquitin carboxyl-terminal hydrolase 36/42 [EC:3.4.19.12];K05747|3|1e-11|68.9|gmx:102666577|Wiskott-Aldrich syndrome protein	-	-	GO:0010876//lipid localization	gi|357437019|ref|XP_003588785.1|/9.20954e-41/14 kDa proline-rich protein DC2.15 [Medicago truncatula]
Medtr1g029750	1452	7.97	26.505	1.73361	Up	0.833509	K14209|1|7e-129|461|egr:104451767|solute carrier family 36 (proton-coupled amino acid transporter)	GO:0031224//intrinsic component of membrane;GO:0031224//intrinsic component of membrane	-	-	gi|657401532|gb|KEH40510.1|/0/transmembrane amino acid transporter family protein [Medicago truncatula]
Medtr5g022210	507	41.195	136.97	1.73332	Up	0.847177	K03686|1|2e-11|68.9|cre:CHLREDRAFT_134605|molecular chaperone DnaJ	-	-	-	gi|357483785|ref|XP_003612179.1|/1.65395e-64/Chaperone protein dnaJ [Medicago truncatula]
Medtr3g096920	880.91	9.565	31.645	1.72614	Up	0.836367	K13126|1|6e-10|65.5|fve:101312606|polyadenylate-binding protein;K02437|2|1e-08|61.2|pxb:103941124|glycine cleavage system H protein;K05941|3|8e-08|58.5|mdm:103435918|glutathione gamma-glutamylcysteinyltransferase [EC:2.3.2.15];K00162|4|4e-07|56.2|obr:102719045|pyruvate dehydrogenase E1 component beta subunit [EC:1.2.4.1]	-	-	-	gi|357464805|ref|XP_003602684.1|/0/NAC-domain protein [Medicago truncatula]
Medtr4g075150	1404	9.23	30.41	1.72014	Up	0.835496	K16297|1|0.0|952|mtr:MTR_4g075150|serine carboxypeptidase-like clade II [EC:3.4.16.-]	GO:0005618//cell wall;GO:0043231//intracellular membrane-bounded organelle;GO:0005618//cell wall;GO:0043231//intracellular membrane-bounded organelle	GO:0004180//carboxypeptidase activity;GO:0004180//carboxypeptidase activity	GO:0019538//protein metabolic process;GO:0019538//protein metabolic process	gi|357473949|ref|XP_003607259.1|/0/Serine carboxypeptidase-like protein [Medicago truncatula]
Medtr2g019530	2343	7.915	25.945	1.7128	Up	0.832457	K04957|1|3e-74|280|sita:101767716|hyperpolarization activated cyclic nucleotide-gated potassium channel 4;K04910|2|4e-31|137|mis:MICPUN_98786|potassium voltage-gated channel Eag-related subfamily H member 7;K04955|3|1e-27|125|mis:MICPUN_81532|hyperpolarization activated cyclic nucleotide-gated potassium channel 2;K04905|5|1e-20|102|mis:MICPUN_103982|potassium voltage-gated channel Eag-related sub…	-	-	GO:0006810//transport	gi|657396828|gb|AES64187.2|/0/inwardly rectifying potassium channel subunit [Medicago truncatula]
Medtr4g103550	1299	12.445	40.79	1.71265	Up	0.838881	-	-	GO:0003824//catalytic activity;GO:0003824//catalytic activity	GO:0008152//metabolic process;GO:0008152//metabolic process	gi|357477103|ref|XP_003608837.1|/1.3793e-173/SNF1-related protein kinase regulatory subunit gamma [Medicago truncatula]
Medtr3g009050	1440	29.26	95.275	1.70317	Up	0.84519	K13420|1|4e-47|189|sot:102581898|LRR receptor-like serine/threonine-protein kinase FLS2 [EC:2.7.11.1]	-	GO:0016628//oxidoreductase activity, acting on the CH-CH group of donors, NAD or NADP as acceptor;GO:0016772//transferase activity, transferring phosphorus-containing groups	GO:0006796//phosphate-containing compound metabolic process	gi|357455951|ref|XP_003598256.1|/0/Receptor-like protein kinase [Medicago truncatula]
Medtr5g062370	2364.67	5.555	18.08	1.70254	Up	0.823142	K15920|1|5e-175|615|pper:PRUPE_ppa015037mg|beta-D-xylosidase 4 [EC:3.2.1.37]	-	GO:0004553//hydrolase activity, hydrolyzing O-glycosyl compounds	GO:0008152//metabolic process	gi|657385098|gb|AES97964.2|/0/glycoside hydrolase family 3 amino-terminal domain protein [Medicago truncatula]
Medtr4g115360	705	606.085	1954.6	1.68928	Up	0.849428	K02883|1|6e-11|68.2|zma:103646289|large subunit ribosomal protein L18e;K11855|2|2e-06|53.1|bvg:104906049|ubiquitin carboxyl-terminal hydrolase 36/42 [EC:3.4.19.12]	-	-	GO:0010876//lipid localization;GO:0010876//lipid localization	gi|217071800|gb|ACJ84260.1|/2.97062e-34/unknown [Medicago truncatula]
Medtr5g074400	1746	13.885	44.545	1.68174	Up	0.839423	K13424|1|0.0|853|mtr:MTR_5g074400|WRKY transcription factor 33	-	-	-	gi|357491323|ref|XP_003615949.1|/0/WRKY transcription factor [Medicago truncatula]
Medtr1g012620	2268	9.78	31.31	1.67872	Up	0.835053	K12472|1|1e-17|92.8|ota:Ot15g00490|epidermal growth factor receptor substrate 15;K10405|3|5e-14|80.5|bpg:Bathy08g02470|kinesin family member C1;K09291|4|4e-11|70.9|cmo:103489776|nucleoprotein TPR;K10400|5|6e-11|70.5|ath:AT3G19050|kinesin family member 15	-	-	-	gi|355477826|gb|AES59029.1|/0/myosin heavy chain-like protein [Medicago truncatula]
Medtr4g079700	1098	5.035	16.105	1.67744	Up	0.818377	-	-	-	-	gi|355508620|gb|AES89762.1|/0/Pmr5/Cas1p GDSL/SGNH-like acyl-esterase family protein [Medicago truncatula]
Medtr3g084980	735	5.905	18.81	1.67149	Up	0.823208	K09264|1|3e-83|308|cam:101508487|MADS-box transcription factor, plant	GO:0043231//intracellular membrane-bounded organelle	GO:0003677//DNA binding;GO:0001071//nucleic acid binding transcription factor activity	GO:0048856//anatomical structure development;GO:0006351//transcription, DNA-templated	gi|357462935|ref|XP_003601749.1|/1.54279e-137/MADS-box transcription factor [Medicago truncatula]
Medtr4g094240	903	34.475	109.74	1.67047	Up	0.844943	K14299|1|5e-17|89.0|mdm:103418195|nucleoporin SEH1	GO:0005618//cell wall	-	-	gi|355509505|gb|AES90647.1|/7.86448e-167/phosphate-responsive 1 family protein [Medicago truncatula]
Medtr6g033740	2442	11.405	36.24	1.66792	Up	0.836499	K03231|1|7e-124|445|mtr:MTR_1g101870|elongation factor 1-alpha;K13254|2|2e-59|231|sita:101752832|spastin [EC:3.6.4.3]	-	GO:0017111//nucleoside-triphosphatase activity;GO:0000166//nucleotide binding	-	gi|657381753|gb|KEH25715.1|/0/P-loop nucleoside triphosphate hydrolase superfamily protein [Medicago truncatula]
Medtr4g126170	573	4.09	12.885	1.65552	Up	0.808487	-	-	-	-	gi|657391184|gb|KEH32515.1|/5.18463e-93/DUF4408 domain protein [Medicago truncatula]
Medtr1g048610	696	13.035	40.97	1.65218	Up	0.837287	K09286|1|2e-67|255|cam:101492500|EREBP-like factor	-	GO:0005488//binding	GO:0006952//defense response	gi|657402431|gb|KEH41321.1|/1.00392e-111/ethylene response factor [Medicago truncatula]
Medtr1g093080	1131.79	10.7	33.585	1.65021	Up	0.835036	-	-	-	-	gi|657404839|gb|KEH43448.1|/3.4306e-137/myb-like transcription factor family protein [Medicago truncatula]
Medtr6g033580	1536	21.68	67.815	1.64524	Up	0.84238	K15378|1|0.0|768|cam:101512936|solute carrier family 45, member 1/2/4	-	-	-	gi|657381736|gb|KEH25698.1|/0/sucrose proton symporter 2 [Medicago truncatula]
Medtr4g133110	423	6.47	20.07	1.6332	Up	0.823405	-	-	-	-	-
Medtr8g099920	420	32.73	101.3	1.62995	Up	0.843185	-	-	GO:0005488//binding;GO:0005488//binding	GO:0006629//lipid metabolic process;GO:0008152//metabolic process;GO:0006629//lipid metabolic process	gi|357520563|ref|XP_003630570.1|/1.39054e-60/Acyl carrier protein [Medicago truncatula]
Medtr2g102670	4233	29.67	91.21	1.62019	Up	0.842315	K05681|1|2e-49|199|ppp:PHYPADRAFT_41350|ATP-binding cassette, subfamily G (WHITE), member 2	-	-	-	gi|357455077|ref|XP_003597819.1|/0/Pleiotropic drug resistance protein [Medicago truncatula]
Medtr2g015040	474	12.65	38.835	1.61822	Up	0.835201	K13433|1|6e-36|149|sot:102580067|pathogenesis-related genes transcriptional activator PTI5;K14516|3|9e-27|119|pvu:PHAVU_006G106100g|ethylene-responsive transcription factor 1	-	-	GO:0006351//transcription, DNA-templated	gi|357446829|ref|XP_003593690.1|/6.55737e-64/Ethylene-responsive transcription factor [Medicago truncatula]
Medtr1g025220	306	5.13	15.745	1.61786	Up	0.814632	-	-	-	-	gi|357438421|ref|XP_003589486.1|/1.04897e-44/Gibberellin-regulated protein [Medicago truncatula]
Medtr3g031220	1527	5.91	18.13	1.61715	Up	0.819593	K13424|1|8e-170|597|mtr:MTR_3g031220|WRKY transcription factor 33	-	-	-	gi|357458013|ref|XP_003599287.1|/0/WRKY transcription factor [Medicago truncatula]
Medtr2g437530	645	122.895	375.405	1.61102	Up	0.845206	-	-	-	-	gi|657397605|gb|KEH37321.1|/1.80066e-77/DREPP plasma membrane protein [Medicago truncatula]
Medtr4g076470	990	59.015	180.115	1.60976	Up	0.843826	K03243|1|2e-74|279|mtr:MTR_4g076250|translation initiation factor 5B;K15429|2|5e-45|182|cic:CICLE_v10007363mg|tRNA (guanine37-N1)-methyltransferase [EC:2.1.1.228];K19619|4|2e-41|169|crb:CARUB_v10012467mg|tyrosyl-DNA phosphodiesterase 2 [EC:3.1.4.-]	-	GO:0043167//ion binding;GO:0008422//beta-glucosidase activity	GO:0044238	gi|357474069|ref|XP_003607319.1|/0/Endo-beta-1 3-glucanase [Medicago truncatula]
Medtr7g101190	864	24.7	75.25	1.60718	Up	0.840902	K09872|1|1e-157|556|mtr:MTR_7g101190|aquaporin PIP	GO:0031224//intrinsic component of membrane	-	GO:0006810//transport	gi|357510677|ref|XP_003625627.1|/5.22218e-157/Aquaporin PIP2-1 [Medicago truncatula]
Medtr7g109360	1573.44	10.445	31.805	1.60644	Up	0.831981	K09527|1|5e-21|102|ppp:PHYPADRAFT_178209|DnaJ homolog subfamily C member 7	-	GO:0005488//binding;GO:0005488//binding;GO:0005488//binding;GO:0005488//binding;GO:0005488//binding;GO:0005488//binding	-	gi|657380171|gb|KEH24427.1|/0/DnaJ heat shock amino-terminal domain protein [Medicago truncatula]
Medtr8g092340	234	5.53	16.835	1.60611	Up	0.816291	-	-	-	-	gi|357519723|ref|XP_003630150.1|/4.25866e-38/hypothetical protein MTR_8g092340 [Medicago truncatula]
Medtr4g007250	516	15.785	47.875	1.60072	Up	0.835989	-	-	GO:0046914//transition metal ion binding	-	gi|388497790|gb|AFK36961.1|/1.77075e-69/unknown [Medicago truncatula]
Medtr5g025150	438	9.455	28.395	1.58649	Up	0.828186	K10752|1|9e-33|139|mdm:103421028|histone-binding protein RBBP4;K07213|2|9e-11|65.9|atr:18441355|copper chaperone	-	GO:0043169//cation binding	GO:0006812//cation transport	gi|355513787|gb|AES95410.1|/4.61681e-80/heavy metal transport/detoxification superfamily protein [Medicago truncatula]
Medtr5g039180	282	6.16	18.485	1.58535	Up	0.817457	-	GO:0009536//plastid	-	GO:0009314//response to radiation	gi|357486739|ref|XP_003613657.1|/4.52807e-35/Transcription factor bHLH135 [Medicago truncatula]
Medtr2g090270	783	20.755	61.84	1.57508	Up	0.837254	K13754|1|5e-14|78.6|vvi:104881844|solute carrier family 24 (sodium/potassium/calcium exchanger), member 6	-	-	GO:0000003//reproduction	gi|657399727|gb|KEH39114.1|/1.66626e-156/expansin-like protein B1 [Medicago truncatula]
Medtr2g044880	1584	12.845	38.23	1.5735	Up	0.827085	K01051|1|0.0|1027|mtr:MTR_2g044880|pectinesterase [EC:3.1.1.11]	GO:0030312//external encapsulating structure	GO:0030234//enzyme regulator activity	GO:0071555//cell wall organization;GO:0045229//external encapsulating structure organization	gi|357450219|ref|XP_003595386.1|/0/Pectinesterase [Medicago truncatula]
Medtr8g016230	2517	119.285	354.995	1.57339	Up	0.838043	K12309|1|0.0|1122|pxb:103943992|beta-galactosidase [EC:3.2.1.23]	-	GO:0030246//carbohydrate binding;GO:0015925//galactosidase activity;GO:0043167//ion binding	GO:0044238	gi|657372476|gb|KEH18344.1|/0/beta-galactosidase [Medicago truncatula]
Medtr1g069470	3000	5.165	15.31	1.56763	Up	0.804971	K00924|1|0.0|711|vvi:100260741|	GO:0031224//intrinsic component of membrane	GO:0004702//receptor signaling protein serine/threonine kinase activity;GO:0016628//oxidoreductase activity, acting on the CH-CH group of donors, NAD or NADP as acceptor;GO:0032559	GO:0006464//cellular protein modification process	gi|657403620|gb|KEH42461.1|/0/LRR receptor-like kinase family protein [Medicago truncatula]
Medtr1g056550	921	7.735	22.91	1.5665	Up	0.817917	K08486|1|1e-128|459|mtr:MTR_1g056550|syntaxin 1B/2/3	-	-	GO:0006810//transport	gi|357440101|ref|XP_003590328.1|/5.6484e-128/Syntaxin-121 [Medicago truncatula]
Medtr3g110720	1356	118.94	352.19	1.56612	Up	0.83801	K07374|1|0.0|841|cam:101494179|tubulin alpha	GO:0032991//macromolecular complex;GO:0015630//microtubule cytoskeleton	GO:0017111//nucleoside-triphosphatase activity;GO:0032561//guanyl ribonucleotide binding	GO:0043623//cellular protein complex assembly;GO:0009207;GO:0007017//microtubule-based process	gi|1174592|sp|P46259.1|TBA1_PEA/0/RecName: Full=Tubulin alpha-1 chain [Pisum sativum]
Medtr5g024580	510	13.46	39.79	1.56373	Up	0.827019	K07088|1|4e-81|300|mtr:MTR_5g024640|uncharacterized protein	GO:0031224//intrinsic component of membrane	-	GO:0006810//transport	gi|657384278|gb|AES95354.2|/2.43965e-92/auxin efflux carrier family protein [Medicago truncatula]
Medtr5g013030	738	7.745	22.87	1.56212	Up	0.817277	K19041|1|2e-10|66.2|pper:PRUPE_ppa026957mg|E3 ubiquitin-protein ligase RNF38/44 [EC:2.3.2.27]	-	-	-	gi|357482127|ref|XP_003611349.1|/9.14252e-130/RING-H2 finger protein ATL1E [Medicago truncatula]
Medtr7g095710	3189	12.615	37.16	1.55861	Up	0.826132	K01537|1|0.0|1715|cam:101499463|Ca2+-transporting ATPase [EC:3.6.3.8]	-	-	-	gi|16508164|gb|AAL17950.1|/0/type IIB calcium ATPase [Medicago truncatula]
Medtr1g043190	1803	57.635	169.645	1.5575	Up	0.836088	K12119|1|0.0|1204|mtr:MTR_1g043190|cryptochrome 2	-	GO:0016830//carbon-carbon lyase activity	GO:0006259//DNA metabolic process	gi|357439517|ref|XP_003590036.1|/0/Cryptochrome 2B [Medicago truncatula]
Medtr4g101780	447	11.845	34.84	1.55647	Up	0.825409	K14998|1|2e-12|71.2|mdm:103431243|surfeit locus 1 family protein	-	-	-	gi|657390066|gb|KEH31663.1|/2.59954e-67/Lipid transfer protein [Medicago truncatula]
Medtr2g071740	477	21.57	63.365	1.55466	Up	0.830929	-	-	-	-	gi|357451889|ref|XP_003596221.1|/2.21822e-91/hypothetical protein MTR_2g071740 [Medicago truncatula]
Medtr1g086600	2061	12.22	35.845	1.55253	Up	0.824735	K01897|1|0.0|1276|mtr:MTR_1g086600|long-chain acyl-CoA synthetase [EC:6.2.1.3]	-	GO:0015645//fatty acid ligase activity	-	gi|657404509|gb|AES61618.2|/0/long-chain fatty acyl CoA ligase [Medicago truncatula]
Medtr6g049320	375	19.625	57.545	1.552	Up	0.82996	-	-	-	-	gi|657382369|gb|KEH26288.1|/1.49307e-49/heavy metal-associated domain protein [Medicago truncatula]
Medtr4g072220	282	17.605	51.535	1.54957	Up	0.82881	K14488|1|3e-48|189|mtr:MTR_4g072220|SAUR family protein	-	-	GO:0009755//hormone-mediated signaling pathway	gi|357473627|ref|XP_003607098.1|/2.31478e-47/Auxin-induced protein 6B [Medicago truncatula]
Medtr4g099180	1267.88	12.005	34.955	1.54186	Up	0.823372	K00889|1|2e-19|97.1|pda:103700566|1-phosphatidylinositol-4-phosphate 5-kinase [EC:2.7.1.68]	-	-	-	gi|657389974|gb|KEH31597.1|/9.30739e-156/MORN repeat protein [Medicago truncatula]
Medtr5g036950	2253	12.415	36.14	1.54151	Up	0.823717	-	-	-	-	gi|357486347|ref|XP_003613461.1|/0/Microtubule-associated protein TORTIFOLIA1 [Medicago truncatula]
Medtr4g107400	2094	8.17	23.775	1.54104	Up	0.816143	-	-	GO:0048037//cofactor binding;GO:0016614//oxidoreductase activity, acting on CH-OH group of donors	GO:0044238	gi|357504203|ref|XP_003622390.1|/0/Hedgehog-interacting protein [Medicago truncatula]
Medtr8g468210	849	17.43	50.465	1.53371	Up	0.826888	K09338|1|1e-132|472|cam:101488925|homeobox-leucine zipper protein	-	GO:0003677//DNA binding	GO:0006351//transcription, DNA-templated	gi|657374172|gb|KEH19775.1|/8.09392e-147/homeobox leucine zipper ATHB-like protein [Medicago truncatula]
Medtr5g016010	987	11.295	32.7	1.53361	Up	0.821795	K00430|1|0.0|635|mtr:MTR_5g016010|peroxidase [EC:1.11.1.7]	-	GO:0005506//iron ion binding;GO:0003824//catalytic activity;GO:0016209//antioxidant activity	GO:0008152//metabolic process;GO:0006950//response to stress	gi|357453649|ref|XP_003597105.1|/0/Peroxidase [Medicago truncatula]
Medtr4g081560	486	6.045	17.49	1.53272	Up	0.806401	-	-	-	-	gi|657388982|gb|KEH30769.1|/2.76035e-68/DUF538 family protein [Medicago truncatula]
Medtr1g080250	1117.22	9.405	27.2	1.53211	Up	0.81846	K01620|1|0.0|707|mtr:MTR_1g080250|threonine aldolase [EC:4.1.2.5]	-	-	-	gi|657404243|gb|AES61221.2|/0/L-allo-threonine aldolase-like protein [Medicago truncatula]
Medtr4g106590	648	16.575	47.805	1.52815	Up	0.826428	K14492|1|4e-95|347|mtr:MTR_4g106590|two-component response regulator ARR-A family	-	GO:0004871//signal transducer activity;GO:0016772//transferase activity, transferring phosphorus-containing groups	GO:0006351//transcription, DNA-templated;GO:0007165//signal transduction;GO:0006796//phosphate-containing compound metabolic process	gi|657390315|gb|AES91134.2|/2.28718e-96/two-component response regulator ARR3-like protein [Medicago truncatula]
Medtr5g081460	1089	12.95	37.105	1.51866	Up	0.822879	-	-	-	-	gi|357492485|ref|XP_003616531.1|/0/hypothetical protein MTR_5g081460 [Medicago truncatula]
Medtr4g127480	2457	48.32	138.13	1.51533	Up	0.832326	K18443|1|1e-63|245|rcu:RCOM_0732470|golgi-specific brefeldin A-resistance guanine nucleotide exchange factor 1;K13199|2|1e-18|96.3|mtr:MTR_7g081660|plasminogen activator inhibitor 1 RNA-binding protein;K11267|3|8e-11|70.1|mtr:MTR_091s0011|sister chromatid cohesion protein PDS5	GO:0030312//external encapsulating structure;GO:0030312//external encapsulating structure;GO:0030312//external encapsulating structure;GO:0030312//external encapsulating structure	GO:0004175//endopeptidase activity;GO:0005515//protein binding;GO:0004175//endopeptidase activity;GO:0005515//protein binding;GO:0004175//endopeptidase activity;GO:0005515//protein binding;GO:0004175//endopeptidase activity;GO:0005515//protein binding	GO:0019538//protein metabolic process;GO:0044092//negative regulation of molecular function;GO:0019538//protein metabolic process;GO:0044092//negative regulation of molecular function;GO:0019538//protein metabolic process;GO:0044092//negative regulation of molecular function;GO:0019538//protein metabolic process;GO:0044092//negative regulation of molecular function	gi|657391226|gb|AES92256.2|/0/subtilisin-like serine protease [Medicago truncatula]
Medtr0022s0200	405	7.38	21.05	1.51213	Up	0.811247	K08360|1|8e-11|65.9|mdm:103441364|cytochrome b-561	-	-	-	gi|657371332|gb|KEH17333.1|/8.20685e-74/hypothetical protein MTR_0022s0200 [Medicago truncatula]
Medtr1g104610	790.97	31.395	89.535	1.51192	Up	0.830387	K07025|1|1e-115|415|mtr:MTR_1g104610|putative hydrolase of the HAD superfamily	-	GO:0003824//catalytic activity	-	gi|657405404|gb|AES62657.2|/8.25035e-136/haloacid dehalogenase-like hydrolase [Medicago truncatula]
Medtr8g102150	951	15.9	45.185	1.50682	Up	0.82467	K00469|1|0.0|668|mtr:MTR_8g102150|inositol oxygenase [EC:1.13.99.1]	GO:0044424	GO:0046914//transition metal ion binding;GO:0016701//oxidoreductase activity, acting on single donors with incorporation of molecular oxygen	GO:0006020//inositol metabolic process	gi|357520775|ref|XP_003630676.1|/0/Inositol oxygenase [Medicago truncatula]
Medtr2g436900	972	16.405	46.59	1.50588	Up	0.825163	K13412|1|3e-06|53.1|cre:CHLREDRAFT_128451|calcium-dependent protein kinase [EC:2.7.11.1]	-	-	-	gi|657397555|gb|KEH37271.1|/1.64819e-88/C2 domain protein [Medicago truncatula]
Medtr8g040925	2502	6.12	17.36	1.50416	Up	0.804643	K13466|1|9e-103|375|sly:101263330|EIX receptor 1/2	-	-	-	gi|357515415|ref|XP_003627996.1|/0/Receptor-like kinase [Medicago truncatula]
Medtr8g041190	2502	6.12	17.36	1.50416	Up	0.804643	K13466|1|9e-103|375|sly:101263330|EIX receptor 1/2	-	-	-	gi|357515415|ref|XP_003627996.1|/0/Receptor-like kinase [Medicago truncatula]
Medtr8g075780	423	44.61	126.445	1.50307	Up	0.831176	K03686|1|2e-11|67.8|gmx:100798567|molecular chaperone DnaJ	-	-	-	gi|657374928|gb|AET03791.2|/7.51549e-75/chaperone DnaJ domain protein [Medicago truncatula]
Medtr1g084990	3399.12	24.255	68.685	1.50171	Up	0.828432	K01476|1|1e-10|70.1|mdm:103418424|arginase [EC:3.5.3.1];K11294|2|8e-07|57.4|sly:544064|nucleolin;K17046|3|2e-06|56.2|aly:ARALYDRAFT_495653|protein DEK	-	-	-	gi|657404439|gb|KEH43136.1|/0/hypothetical protein MTR_1g084990 [Medicago truncatula]
Medtr1g074930	1617	13.045	36.895	1.49993	Up	0.821893	K08176|1|0.0|983|mtr:MTR_1g074930|MFS transporter, PHS family, inorganic phosphate transporter	GO:0031224//intrinsic component of membrane	GO:0015291//secondary active transmembrane transporter activity	GO:0015698//inorganic anion transport	gi|357440961|ref|XP_003590758.1|/0/Inorganic phosphate transporter 1-4 [Medicago truncatula]
Medtr6g007807	2001	8.72	24.605	1.49655	Up	0.814697	K13680|1|2e-111|403|smo:SELMODRAFT_230176|beta-mannan synthase [EC:2.4.1.32]	-	GO:0016759//cellulose synthase activity	-	gi|657380828|gb|KEH24905.1|/0/xyloglucan glycosyltransferase [Medicago truncatula]
Medtr6g090460	516	11.43	32.24	1.49603	Up	0.819988	-	-	-	-	gi|657383529|gb|AES77005.2|/7.68096e-73/hypothetical protein MTR_6g090460 [Medicago truncatula]
Medtr4g072300	276	14.03	39.435	1.49096	Up	0.822222	K14488|1|2e-47|187|mtr:MTR_4g072300|SAUR family protein	-	-	GO:0009755//hormone-mediated signaling pathway	gi|357473643|ref|XP_003607106.1|/1.15584e-46/Auxin-induced protein 6B [Medicago truncatula]
Medtr8g076270	153	9.105	25.58	1.49029	Up	0.81519	-	-	-	-	gi|357518141|ref|XP_003629359.1|/5.24487e-23/hypothetical protein MTR_8g076270 [Medicago truncatula]
Medtr5g075640	1740	17.36	48.625	1.48593	Up	0.824768	K03294|1|3e-71|270|sita:101754459|basic amino acid/polyamine antiporter, APA family;K15095|2|8e-14|79.3|bdi:100839967|(+)-neomenthol dehydrogenase [EC:1.1.1.208]	-	GO:0060089	GO:0050896//response to stimulus;GO:0009314//response to radiation;GO:0023052//signaling	gi|657385422|gb|KEH28209.1|/0/root phototropism-like protein [Medicago truncatula]
Medtr7g095490	249	6.35	17.5	1.46253	Up	0.802425	-	-	-	-	gi|657379433|gb|KEH23813.1|/3.44588e-43/hypothetical protein MTR_7g095490 [Medicago truncatula]
Medtr7g065590	675	6.77	18.635	1.46079	Up	0.804692	K00799|1|1e-119|429|mtr:MTR_7g065590|glutathione S-transferase [EC:2.5.1.18]	-	GO:0016765//transferase activity, transferring alkyl or aryl (other than methyl) groups	GO:0050896//response to stimulus	gi|357505813|ref|XP_003623195.1|/6.06342e-119/Glutathione S-transferase GST [Medicago truncatula]
Medtr5g012210	561	17.71	48.695	1.45921	Up	0.82329	K00759|1|9e-103|372|mtr:MTR_5g012210|adenine phosphoribosyltransferase [EC:2.4.2.7]	-	-	-	gi|357481985|ref|XP_003611278.1|/4.48871e-102/Adenine phosphoribosyltransferase-like protein [Medicago truncatula]
Medtr5g043190	543	19.8	54.385	1.45771	Up	0.824308	-	-	-	-	gi|355515301|gb|AES96924.1|/5.71175e-88/DUF538 family protein [Medicago truncatula]
Medtr4g007060	945.6	19.04	52.23	1.45585	Up	0.823914	-	-	-	-	gi|357467921|ref|XP_003604245.1|/7.28295e-150/WRKY transcription factor [Medicago truncatula]
Medtr2g037855	153	10.735	29.445	1.4557	Up	0.816455	-	-	-	-	gi|657397761|gb|KEH37443.1|/3.52623e-11/hypothetical protein MTR_2g037855 [Medicago truncatula]
Medtr7g070250	339	11.04	30.175	1.45061	Up	0.816357	K07253|1|4e-44|176|rcu:RCOM_0848460|phenylpyruvate tautomerase [EC:5.3.2.1]	-	-	-	gi|357506199|ref|XP_003623388.1|/2.66389e-56/Macrophage migration inhibitory factor-like protein [Medicago truncatula]
Medtr7g112860	377.53	314.22	858.66	1.45031	Up	0.831981	-	-	-	-	gi|357511881|ref|XP_003626229.1|/2.82802e-53/Drm3 [Medicago truncatula]
Medtr4g025900	666	7.39	20.12	1.44498	Up	0.806089	-	-	GO:0003676//nucleic acid binding	-	gi|657386924|gb|KEH29133.1|/2.35045e-107/plant-specific transcription factor YABBY family protein [Medicago truncatula]
Medtr6g033055	882	19.515	53.045	1.44263	Up	0.823125	K08235|1|7e-161|566|cam:101492932|xyloglucan:xyloglucosyl transferase [EC:2.4.1.207]	GO:0005576//extracellular region;GO:0030312//external encapsulating structure	GO:0016798//hydrolase activity, acting on glycosyl bonds;GO:0016758//transferase activity, transferring hexosyl groups	GO:0045229//external encapsulating structure organization;GO:0044042//glucan metabolic process	gi|657381656|gb|KEH25618.1|/5.03709e-179/xyloglucan endotransglucosylase/hydrolase family protein [Medicago truncatula]
Medtr7g109600	798	12.475	33.885	1.44161	Up	0.817934	K13425|1|4e-14|78.2|brp:103836885|WRKY transcription factor 22	-	-	-	gi|657380185|gb|KEH24434.1|/3.74194e-92/WRKY family transcription factor [Medicago truncatula]
Medtr7g116520	1116	6.245	16.96	1.44136	Up	0.80024	K10960|1|3e-50|199|atr:18422248|geranylgeranyl reductase [EC:1.3.1.83];K00679|2|2e-49|197|cic:CICLE_v10027727mg|phospholipid:diacylglycerol acyltransferase [EC:2.3.1.158];K01188|3|1e-33|144|aly:ARALYDRAFT_316517|beta-glucosidase [EC:3.2.1.21];K01206|4|4e-21|102|cic:CICLE_v10031741mg|alpha-L-fucosidase [EC:3.2.1.51]	-	GO:0016787//hydrolase activity	GO:0044238	gi|357512413|ref|XP_003626495.1|/0/GDSL esterase/lipase [Medicago truncatula]
Medtr5g066180	678	22.755	61.695	1.43897	Up	0.824653	K09264|1|8e-31|134|smo:SELMODRAFT_450937|MADS-box transcription factor, plant	-	-	-	gi|657385196|gb|AES98247.2|/5.02193e-113/MADS-box transcription factor [Medicago truncatula]
Medtr5g024560	903	12.555	33.97	1.436	Up	0.817934	K07088|1|8e-161|566|mtr:MTR_5g024560|uncharacterized protein	-	-	-	gi|355513730|gb|AES95353.1|/4.17979e-160/auxin efflux carrier family protein [Medicago truncatula]
Medtr2g079300	2748	10.32	27.91	1.43534	Up	0.814303	K10581|1|2e-137|490|mus:103988817|ubiquitin-conjugating enzyme E2 O [EC:2.3.2.24]	-	-	-	gi|657399253|gb|KEH38736.1|/0/DUF2921 family protein [Medicago truncatula]
Medtr6g015910	1395	11.01	29.725	1.43286	Up	0.815174	K12640|1|0.0|900|mtr:MTR_3g007320|brassinosteroid-6-oxidase 2 [EC:1.14.-.-]	-	GO:0016491//oxidoreductase activity;GO:0005506//iron ion binding	-	gi|657381137|gb|KEH25142.1|/0/cytochrome P450 family protein [Medicago truncatula]
Medtr1g040430	606	119.66	321.905	1.42769	Up	0.830239	K09286|1|1e-39|163|gmx:100306125|EREBP-like factor	-	-	-	gi|327359341|gb|AEA51265.1|/6.13131e-90/ethylene response factor [Medicago truncatula]
Medtr7g083870	906	11.9	31.8	1.41807	Up	0.815962	K09841|1|8e-60|231|bdi:100827045|xanthoxin dehydrogenase [EC:1.1.1.288]	-	GO:0033764//steroid dehydrogenase activity, acting on the CH-OH group of donors, NAD or NADP as acceptor	GO:0008152//metabolic process	gi|357508395|ref|XP_003624486.1|/5.47799e-168/Sex determination protein tasselseed-2 [Medicago truncatula]
Medtr1g099810	420	16.17	43.07	1.41336	Up	0.819281	-	-	-	-	gi|355481240|gb|AES62443.1|/2.06341e-56/heavy metal transport/detoxification superfamily protein [Medicago truncatula]
Medtr2g029815	1059	19.305	50.98	1.40096	Up	0.820694	K00430|1|0.0|669|mtr:MTR_2g029820|peroxidase [EC:1.11.1.7]	-	-	-	gi|657397278|gb|KEH37050.1|/0/peroxidase family protein [Medicago truncatula]
Medtr2g105010	1335	37.55	98.995	1.39854	Up	0.825524	K07198|1|2e-166|586|gmx:100801065|5'-AMP-activated protein kinase, catalytic alpha subunit [EC:2.7.11.11]	-	GO:0004672//protein kinase activity;GO:0000166//nucleotide binding	GO:0009987//cellular process	gi|657400451|gb|KEH39637.1|/0/CBL-interacting kinase [Medicago truncatula]
Medtr4g115530	1177.64	11.61	30.6	1.39816	Up	0.813975	K18789|1|0.0|724|mtr:MTR_4g115530|xylogalacturonan beta-1,3-xylosyltransferase [EC:2.4.2.41]	-	-	-	gi|357478275|ref|XP_003609423.1|/0/Xylogalacturonan beta-1,3-xylosyltransferase [Medicago truncatula]
Medtr2g063510	1173	53.48	139.42	1.38237	Up	0.825984	K01246|1|1e-131|469|mtr:MTR_2g063510|DNA-3-methyladenine glycosylase I [EC:3.2.2.20]	-	GO:0003824//catalytic activity	GO:0006281//DNA repair	gi|657398638|gb|KEH38202.1|/4.12307e-137/DNA-3-methyladenine glycosylase I [Medicago truncatula]
Medtr3g081580	1077	12.44	32.325	1.37766	Up	0.813991	K14709|1|3e-135|481|mtr:MTR_3g082050|solute carrier family 39 (zinc transporter), member 1/2/3	GO:0016020//membrane	GO:0046873//metal ion transmembrane transporter activity	GO:0006829//zinc ion transport	gi|657394607|gb|KEH35200.1|/1.22491e-159/ZIP zinc/iron transport family protein [Medicago truncatula]
Medtr7g037380	531	11.7	30.37	1.37614	Up	0.812841	K10839|1|2e-21|102|bvg:104907981|UV excision repair protein RAD23	GO:0043231//intracellular membrane-bounded organelle	GO:0003677//DNA binding	GO:0006511//ubiquitin-dependent protein catabolic process;GO:0006281//DNA repair	gi|355497434|gb|AES78637.1|/1.10151e-72/ubiquitin-like protein [Medicago truncatula]
Medtr4g091370	1557	36.585	94.955	1.37599	Up	0.824637	K08150|1|7e-52|205|sot:102593131|MFS transporter, SP family, solute carrier family 2 (myo-inositol transporter), member 13	GO:0031224//intrinsic component of membrane	GO:0016628//oxidoreductase activity, acting on the CH-CH group of donors, NAD or NADP as acceptor;GO:0022857//transmembrane transporter activity	GO:0008152//metabolic process;GO:0071702	gi|357475943|ref|XP_003608257.1|/0/Sugar transport protein [Medicago truncatula]
Medtr4g079500	987	21.95	56.85	1.37294	Up	0.82025	-	-	-	-	gi|357474531|ref|XP_003607550.1|/2.57228e-137/Transcription factor RF2b [Medicago truncatula]
Medtr7g005280	771	174.08	450.295	1.37112	Up	0.827824	K00162|1|1e-14|80.9|obr:102719045|pyruvate dehydrogenase E1 component beta subunit [EC:1.2.4.1];K13126|2|3e-12|72.4|fve:101312606|polyadenylate-binding protein;K05941|3|8e-07|54.7|mdm:103435918|glutathione gamma-glutamylcysteinyltransferase [EC:2.3.2.15];K02437|4|2e-06|53.1|pxb:103941124|glycine cleavage system H protein	-	-	-	gi|357501337|ref|XP_003620957.1|/2.08255e-127/NAC domain protein [Medicago truncatula]
Medtr1g015830	575.19	17.05	44.08	1.37035	Up	0.817474	K06966|1|9e-73|272|mtr:MTR_1g015830|uncharacterized protein	-	GO:0003824//catalytic activity;GO:0003824//catalytic activity	-	gi|357437379|ref|XP_003588965.1|/1.23835e-102/Lysine decarboxylase-like protein [Medicago truncatula]
Medtr2g075780	1023	15.505	39.985	1.36673	Up	0.816307	K01307|1|2e-146|518|mtr:MTR_2g075770|gamma-glutamyl hydrolase [EC:3.4.19.9]	-	-	-	gi|657399096|gb|AES66560.2|/6.53815e-180/gamma-glutamylhydrolase [Medicago truncatula]
Medtr7g084770	882	9.975	25.655	1.36285	Up	0.808027	K08235|1|3e-180|630|mtr:MTR_7g084770|xyloglucan:xyloglucosyl transferase [EC:2.4.1.207]	GO:0005576//extracellular region;GO:0030312//external encapsulating structure	GO:0016798//hydrolase activity, acting on glycosyl bonds;GO:0016758//transferase activity, transferring hexosyl groups	GO:0045229//external encapsulating structure organization;GO:0044042//glucan metabolic process	gi|357508523|ref|XP_003624550.1|/1.73122e-179/Xyloglucan endotransglucosylase [Medicago truncatula]
Medtr1g024980	1212	32.445	83.31	1.36049	Up	0.823076	-	-	-	-	gi|355478520|gb|AES59723.1|/0/C2H2-like zinc finger protein [Medicago truncatula]
Medtr1g090060	678	12.315	31.505	1.35516	Up	0.812447	K00799|1|7e-130|462|mtr:MTR_1g090060|glutathione S-transferase [EC:2.5.1.18]	-	-	-	gi|357442717|ref|XP_003591636.1|/3.82736e-129/Glutathione S-transferase N-terminal domain containing protein [Medicago truncatula]
Medtr1g025250	303	140.625	359.305	1.35336	Up	0.826576	-	-	-	-	gi|357438427|ref|XP_003589489.1|/1.4683e-46/Gibberellin-regulated protein [Medicago truncatula]
Medtr7g109460	562.44	13.845	35.105	1.34231	Up	0.812726	K10661|1|1e-09|62.8|aly:ARALYDRAFT_896807|E3 ubiquitin-protein ligase MARCH6 [EC:2.3.2.27]	-	-	-	gi|357511349|ref|XP_003625963.1|/6.02984e-124/E3 ubiquitin-protein ligase MARCH3 [Medicago truncatula]
Medtr7g115120	1170	41.595	105.21	1.33879	Up	0.822616	-	-	-	-	gi|357512331|ref|XP_003626454.1|/0/Opaque [Medicago truncatula]
Medtr3g005450	594	8.79	22.15	1.33337	Up	0.80208	K02997|1|7e-99|359|mtr:MTR_4g021290|small subunit ribosomal protein S9e	-	-	-	gi|388505818|gb|AFK40975.1|/3.46116e-98/unknown [Medicago truncatula]
Medtr4g058910	1209	8.42	21.15	1.32877	Up	0.800683	K17894|1|2e-28|127|sita:101775857|GATA-binding protein 2;K19027|2|3e-06|53.9|obr:102720665|zinc finger FYVE domain-containing protein 26	-	-	-	gi|657388007|gb|KEH30032.1|/0/GATA type zinc finger transcription factor family protein [Medicago truncatula]
Medtr1g103150	573	35.71	89.295	1.32225	Up	0.821072	-	-	-	-	gi|657405326|gb|KEH43819.1|/3.82721e-104/acetyltransferase (GNAT) domain protein [Medicago truncatula]
Medtr3g032530	1023	36.575	91.26	1.31912	Up	0.82117	K00559|1|0.0|699|mtr:MTR_3g032530|sterol 24-C-methyltransferase [EC:2.1.1.41]	-	GO:0016741;GO:0016741;GO:0016741;GO:0016741;GO:0016741	GO:0006730//one-carbon metabolic process;GO:0008202//steroid metabolic process;GO:0006730//one-carbon metabolic process;GO:0008202//steroid metabolic process;GO:0006730//one-carbon metabolic process;GO:0008202//steroid metabolic process;GO:0006730//one-carbon metabolic process;GO:0008202//steroid metabolic process;GO:0006730//one-carbon metabolic process;GO:0008202//steroid metabolic process	gi|357458199|ref|XP_003599380.1|/0/Cycloartenol-C-24-methyltransferase [Medicago truncatula]
Medtr8g064170	1626	25.465	63.44	1.31688	Up	0.81841	K00128|1|0.0|841|cam:101492709|aldehyde dehydrogenase (NAD+) [EC:1.2.1.3]	-	-	-	gi|657374407|gb|KEH19980.1|/0/NAD-dependent aldehyde dehydrogenase family protein [Medicago truncatula]
Medtr2g023100	234	24.805	61.73	1.31534	Up	0.818065	K09422|1|3e-12|70.5|brp:103866470|myb proto-oncogene protein, plant	GO:0043231//intracellular membrane-bounded organelle	GO:0003676//nucleic acid binding	-	gi|657397015|gb|KEH36848.1|/1.1207e-38/myb transcription factor [Medicago truncatula]
Medtr8g023150	1749	34.82	86.405	1.3112	Up	0.819462	K01051|1|0.0|1106|mtr:MTR_8g023150|pectinesterase [EC:3.1.1.11]	GO:0030312//external encapsulating structure	GO:0030234//enzyme regulator activity	GO:0071555//cell wall organization;GO:0045229//external encapsulating structure organization	gi|357514321|ref|XP_003627449.1|/0/Pectinesterase [Medicago truncatula]
Medtr4g095450	972	26.615	65.885	1.30771	Up	0.81731	K00430|1|0.0|652|mtr:MTR_4g095450|peroxidase [EC:1.11.1.7]	-	GO:0005506//iron ion binding;GO:0003824//catalytic activity;GO:0016209//antioxidant activity	GO:0008152//metabolic process;GO:0006950//response to stress	gi|357476371|ref|XP_003608471.1|/0/Peroxidase [Medicago truncatula]
Medtr7g100280	318	16.6	41.03	1.3055	Up	0.812217	K02929|1|1e-47|187|cam:101514165|large subunit ribosomal protein L44e	GO:0030529//ribonucleoprotein complex	GO:0005198//structural molecule activity	GO:0010467//gene expression	gi|356524874|ref|XP_003531053.1|/8.7838e-47/PREDICTED: 60S ribosomal protein L44-like [Glycine max]
Medtr4g057310	799.94	13.75	33.555	1.2871	Up	0.808044	K10144|1|2e-137|488|mtr:MTR_4g057310|RING finger and CHY zinc finger domain-containing protein 1 [EC:2.3.2.27]	-	GO:0046914//transition metal ion binding;GO:0046914//transition metal ion binding	-	gi|657387919|gb|AES88531.2|/5.65647e-177/RING finger and CHY zinc finger protein [Medicago truncatula]
Medtr4g006970	1374	12.845	31.33	1.28634	Up	0.806762	K07198|1|0.0|685|cam:101513526|5'-AMP-activated protein kinase, catalytic alpha subunit [EC:2.7.11.11]	-	GO:0004672//protein kinase activity;GO:0032559	GO:0006464//cellular protein modification process;GO:0023052//signaling	gi|657386175|gb|KEH28547.1|/0/CBL-interacting kinase [Medicago truncatula]
Medtr4g099110	1626	10.66	25.935	1.28269	Up	0.801686	K01177|1|0.0|1028|cam:101504547|beta-amylase [EC:3.2.1.2]	-	GO:0043167//ion binding;GO:0016160//amylase activity	GO:0005976//polysaccharide metabolic process	gi|657389966|gb|KEH31589.1|/0/beta-amylase [Medicago truncatula]
Medtr3g023110	510	134.485	326.86	1.28123	Up	0.821269	-	-	-	-	gi|357457231|ref|XP_003598896.1|/1.80928e-87/Polyadenylate-binding protein-interacting protein [Medicago truncatula]
Medtr5g084570	531	158.77	385.47	1.27968	Up	0.821483	-	-	-	-	gi|357493053|ref|XP_003616815.1|/3.4802e-18/Cold and drought-regulated protein CORA [Medicago truncatula]
Medtr2g064470	921	26.53	64.135	1.27349	Up	0.814073	K13126|1|6e-12|72.0|fve:101312606|polyadenylate-binding protein;K05941|2|2e-10|67.0|mdm:103435918|glutathione gamma-glutamylcysteinyltransferase [EC:2.3.2.15]	-	GO:0003676//nucleic acid binding	-	gi|357451393|ref|XP_003595973.1|/4.56741e-170/NAC domain protein [Medicago truncatula]
Medtr0001s0660	1386	11.54	27.805	1.2687	Up	0.802507	K00121|1|9e-176|617|cam:101496861|S-(hydroxymethyl)glutathione dehydrogenase / alcohol dehydrogenase [EC:1.1.1.284 1.1.1.1]	-	-	-	gi|657371788|gb|KEH17768.1|/0/zinc-binding alcohol dehydrogenase family protein [Medicago truncatula]
Medtr4g072280	243	17.075	41.07	1.2662	Up	0.809177	K14488|1|9e-41|165|mtr:MTR_4g072280|SAUR family protein	-	-	-	gi|357473639|ref|XP_003607104.1|/6.11863e-40/Auxin-induced protein 6B [Medicago truncatula]
Medtr6g011890	798	884.525	2125.05	1.26452	Up	0.821466	K08912|1|4e-142|504|mtr:MTR_6g012110|light-harvesting complex II chlorophyll a/b binding protein 1	GO:0009536//plastid	-	GO:0006091//generation of precursor metabolites and energy	gi|657380962|gb|KEH25007.1|/3.61335e-146/light-harvesting complex I chlorophyll A/B-binding protein [Medicago truncatula]
Medtr4g008160	732	17.315	41.58	1.26387	Up	0.808783	K02937|1|2e-121|435|cam:101492681|large subunit ribosomal protein L7e	-	-	-	gi|657386246|gb|KEH28610.1|/1.69523e-128/60S ribosomal protein L7 [Medicago truncatula]
Medtr2g029800	1062	23.58	56.445	1.25928	Up	0.8122	K00430|1|0.0|665|mtr:MTR_2g029800|peroxidase [EC:1.11.1.7]	-	GO:0005506//iron ion binding;GO:0003824//catalytic activity;GO:0016209//antioxidant activity	GO:0008152//metabolic process;GO:0006950//response to stress	gi|357448431|ref|XP_003594491.1|/0/Peroxidase [Medicago truncatula]
Medtr6g015370	2700	14.14	33.815	1.25788	Up	0.805776	-	-	-	-	gi|657381063|gb|KEH25068.1|/0/longifolia protein [Medicago truncatula]
Medtr8g014360	4330.08	72.625	173.52	1.25656	Up	0.818427	K05681|1|5e-45|184|vcn:VOLCADRAFT_73319|ATP-binding cassette, subfamily G (WHITE), member 2	-	-	-	gi|657372332|gb|AET01511.2|/0/drug resistance transporter-like ABC domain protein [Medicago truncatula]
Medtr4g117470	393	55.46	132.5	1.25647	Up	0.817556	K02957|1|1e-69|261|bdi:100837242|small subunit ribosomal protein S15Ae	GO:0031090//organelle membrane;GO:0043231//intracellular membrane-bounded organelle;GO:0015935//small ribosomal subunit;GO:0030312//external encapsulating structure	GO:0005198//structural molecule activity	GO:0010467//gene expression	gi|568215132|ref|NP_001275136.1|/6.1705e-69/uncharacterized protein LOC102577793 [Solanum tuberosum]
Medtr4g124910	762	21.705	51.785	1.25451	Up	0.810853	K04078|1|3e-137|488|mtr:MTR_4g124910|chaperonin GroES	GO:0044424;GO:0044424	GO:0032559;GO:0032559	GO:0044267//cellular protein metabolic process;GO:0044267//cellular protein metabolic process	gi|357479371|ref|XP_003609971.1|/1.40566e-136/20 kDa chaperonin [Medicago truncatula]
Medtr4g113840	423	14.28	33.995	1.25133	Up	0.805251	K03426|1|3e-28|124|obr:102714020|NAD+ diphosphatase [EC:3.6.1.22];K15407|2|4e-15|80.1|csl:COCSUDRAFT_65423|queuine tRNA-ribosyltransferase subunit QTRTD1 [EC:2.4.2.29];K13098|3|5e-06|50.1|egu:105033649|RNA-binding protein FUS	-	-	-	gi|657390629|gb|AES91464.2|/1.36964e-76/zinc finger (Ran-binding) family protein [Medicago truncatula]
Medtr4g095280	624	12.515	29.55	1.2395	Up	0.801801	-	-	-	-	gi|657389873|gb|AES90652.2|/1.5055e-09/hypothetical protein MTR_4g095280 [Medicago truncatula]
Medtr7g073250	702	20.47	48.285	1.23806	Up	0.809112	K02356|1|3e-108|391|mtr:MTR_7g073250|elongation factor P	GO:0044424	GO:0008135//translation factor activity, nucleic acid binding	GO:0006412//translation;GO:0006518//peptide metabolic process	gi|357506667|ref|XP_003623622.1|/1.52847e-107/Elongation factor P [Medicago truncatula]
Medtr1g098540	1170	58.715	138.085	1.23376	Up	0.816012	K02925|1|0.0|694|mtr:MTR_1g098540|large subunit ribosomal protein L3e	GO:0030529//ribonucleoprotein complex;GO:0030529//ribonucleoprotein complex;GO:0030529//ribonucleoprotein complex	GO:0005198//structural molecule activity;GO:0005198//structural molecule activity;GO:0005198//structural molecule activity	GO:0010467//gene expression;GO:0010467//gene expression;GO:0010467//gene expression	gi|357443613|ref|XP_003592084.1|/0/L3 Ribosomal protein [Medicago truncatula]
Medtr3g093830	933	19.56	45.97	1.23279	Up	0.808175	K16225|1|8e-20|98.2|crb:CARUB_v10025742mg|probable WRKY transcription factor 52;K13426|3|1e-11|70.9|brp:103861405|WRKY transcription factor 29;K18834|4|4e-11|69.3|brp:103860322|WRKY transcription factor 1	-	-	-	gi|657395117|gb|KEH35529.1|/8.80842e-169/WRKY family transcription factor [Medicago truncatula]
Medtr1g026410	1632	12.72	29.87	1.2316	Up	0.801423	K00423|1|0.0|640|tcc:TCM_039977|L-ascorbate oxidase [EC:1.10.3.3]	-	GO:0016682//oxidoreductase activity, acting on diphenols and related substances as donors, oxygen as acceptor;GO:0046914//transition metal ion binding	GO:0008152//metabolic process	gi|657401280|gb|KEH40258.1|/0/multi-copper oxidase-like protein [Medicago truncatula]
Medtr4g100450	924	31.76	74.55	1.231	Up	0.81312	K09286|1|3e-130|464|mtr:MTR_4g100450|EREBP-like factor	-	-	-	gi|357476755|ref|XP_003608663.1|/1.76578e-129/Ethylene responsive transcription factor 1a [Medicago truncatula]
Medtr5g074970	981	14.14	33.075	1.22596	Up	0.803476	K00430|1|0.0|657|mtr:MTR_5g074970|peroxidase [EC:1.11.1.7]	-	-	-	gi|357491415|ref|XP_003615995.1|/0/Peroxidase [Medicago truncatula]
Medtr3g116770	1196.56	46.995	109.22	1.21666	Up	0.814467	K11253|1|4e-27|122|pop:POPTR_0002s10030g|histone H3;K16189|2|1e-14|81.6|sita:101760676|phytochrome-interacting factor 4;K12126|3|1e-14|81.6|pop:POPTR_0005s00360g|phytochrome-interacting factor 3	-	-	-	gi|357467301|ref|XP_003603935.1|/0/Transcription factor BEE [Medicago truncatula]
Medtr6g464620	1149	13.045	30.31	1.2163	Up	0.800979	K05282|1|0.0|715|cam:101491320|gibberellin 20-oxidase [EC:1.14.11.12]	-	GO:0046914//transition metal ion binding;GO:0016706//oxidoreductase activity, acting on paired donors, with incorporation or reduction of molecular oxygen, 2-oxoglutarate as one donor, and incorporation of one atom each of oxygen into both donors	GO:0008152//metabolic process	gi|657382684|gb|KEH26558.1|/0/gibberellin 20-oxidase [Medicago truncatula]
Medtr2g071790	468	69.68	161.835	1.21571	Up	0.815831	-	-	-	-	gi|657398913|gb|AES66476.2|/1.92048e-89/hypothetical protein MTR_2g071790 [Medicago truncatula]
Medtr4g007710	1578	22.08	51.175	1.2127	Up	0.807551	-	-	-	-	gi|657386214|gb|KEH28578.1|/0/hypothetical protein MTR_4g007710 [Medicago truncatula]
Medtr3g064420	1749	23.365	54.045	1.20981	Up	0.808306	K00666|1|1e-144|513|sbi:SORBI_10g012080|fatty-acyl-CoA synthase [EC:6.2.1.-];K01904|4|1e-43|178|cam:101490844|4-coumarate--CoA ligase [EC:6.2.1.12]	-	GO:0003824//catalytic activity	-	gi|357460691|ref|XP_003600627.1|/0/2-succinylbenzoate-CoA ligase [Medicago truncatula]
Medtr1g090920	2316	27.24	62.99	1.2094	Up	0.809687	K02367|1|7e-25|116|pvu:PHAVU_008G225700g|glucuronyl/N-acetylglucosaminyl transferase EXT2 [EC:2.4.1.224 2.4.1.225]	GO:0005789//endoplasmic reticulum membrane	GO:0008375//acetylglucosaminyltransferase activity	-	gi|657404746|gb|KEH43369.1|/0/glycosyltransferase family protein [Medicago truncatula]
Medtr4g072860	282	26.605	61.47	1.20819	Up	0.809489	K14488|1|6e-46|182|mtr:MTR_4g072860|SAUR family protein	-	-	-	gi|657388576|gb|AES89354.2|/1.60304e-48/SAUR-like auxin-responsive family protein [Medicago truncatula]
Medtr7g090630	343.67	16.735	38.58	1.20498	Up	0.803427	-	-	-	-	gi|657379173|gb|KEH23604.1|/4.10604e-44/dehydration-induced protein ERD15 [Medicago truncatula]
Medtr2g090265	777	43.425	100.065	1.20434	Up	0.812562	K13754|1|1e-14|80.5|vvi:104881844|solute carrier family 24 (sodium/potassium/calcium exchanger), member 6	-	-	GO:0000003//reproduction	gi|657399726|gb|KEH39113.1|/5.34009e-155/expansin-like protein B1 [Medicago truncatula]
Medtr1g017950	588	32.3	73.195	1.18021	Up	0.809046	K09377|1|4e-117|420|mtr:MTR_1g017950|cysteine and glycine-rich protein	-	GO:0046914//transition metal ion binding;GO:0046914//transition metal ion binding	-	gi|357437565|ref|XP_003589058.1|/2.10036e-116/Transcription factor lim1 [Medicago truncatula]
Medtr1g067170	735	18.74	42.435	1.17913	Up	0.803131	K00799|1|1e-92|339|cam:101511327|glutathione S-transferase [EC:2.5.1.18]	-	-	-	gi|657403462|gb|KEH42306.1|/5.12399e-141/glutathione S-transferase [Medicago truncatula]
Medtr6g022830	2019	26.78	60.275	1.1704	Up	0.80645	K06694|1|3e-09|64.7|atr:18438466|26S proteasome non-ATPase regulatory subunit 10	-	-	-	gi|657381438|gb|KEH25434.1|/0/ankyrin repeat protein [Medicago truncatula]
Medtr5g066060	930	26.905	60.185	1.16153	Up	0.805333	K01673|1|3e-94|343|mtr:MTR_5g066060|carbonic anhydrase [EC:4.2.1.1]	-	-	-	gi|357489979|ref|XP_003615277.1|/1.49419e-168/Carbonic anhydrase [Medicago truncatula]
Medtr8g098930	1464	22.74	50.79	1.15931	Up	0.803378	K01762|1|0.0|924|cam:101514377|1-aminocyclopropane-1-carboxylate synthase [EC:4.4.1.14]	-	GO:0016740//transferase activity;GO:0048037//cofactor binding;GO:0016846//carbon-sulfur lyase activity	GO:0008652//cellular amino acid biosynthetic process;GO:0003006//developmental process involved in reproduction;GO:0009692	gi|657375921|gb|KEH21137.1|/0/1-aminocyclopropane-1-carboxylate synthase [Medicago truncatula]
Medtr1g103100	786	23.01	51.39	1.15923	Up	0.803542	K02984|1|7e-136|483|mtr:MTR_122s0013|small subunit ribosomal protein S3Ae	GO:0030529//ribonucleoprotein complex	GO:0005198//structural molecule activity	GO:0010467//gene expression	gi|657405324|gb|KEH43817.1|/1.2508e-135/40S ribosomal protein S3a-1 [Medicago truncatula]
Medtr6g082190	642	27.43	61.205	1.15789	Up	0.805399	-	-	-	-	gi|357500183|ref|XP_003620380.1|/8.77602e-101/hypothetical protein MTR_6g082190 [Medicago truncatula]
Medtr1g105750	1965	24.435	54.495	1.15717	Up	0.804364	K04733|1|1e-124|447|mtr:MTR_114s0029|interleukin-1 receptor-associated kinase 4 [EC:2.7.11.1]	-	-	-	gi|657405475|gb|KEH43956.1|/0/cysteine-rich receptor-kinase-like protein [Medicago truncatula]
Medtr8g101980	366	65.335	145.575	1.15583	Up	0.810722	K02910|1|2e-53|207|mtr:MTR_8g101980|large subunit ribosomal protein L31e	GO:0030529//ribonucleoprotein complex	GO:0005198//structural molecule activity	GO:0010467//gene expression	gi|657376119|gb|AET05138.2|/1.05336e-52/60S ribosomal protein L31B [Medicago truncatula]
Medtr7g118330	2265	20.44	45.53	1.15542	Up	0.802195	K12133|1|0.0|1138|mtr:MTR_7g118330|MYB-related transcription factor LHY	-	-	-	gi|657380598|gb|AES82836.2|/0/late elongated hypocotyl-like protein [Medicago truncatula]
Medtr6g071280	975	26.575	59.04	1.15162	Up	0.804462	K04368|1|1e-161|569|cam:101510772|mitogen-activated protein kinase kinase 1 [EC:2.7.12.2];K13413|2|4e-78|291|tcc:TCM_027101|mitogen-activated protein kinase kinase 4/5, plant [EC:2.7.12.2]	-	-	-	gi|357595123|gb|AET86557.1|/0/hematopoietic protein kinase [Medicago truncatula]
Medtr6g088610	2025	23.965	52.78	1.13906	Up	0.802671	K04730|1|0.0|650|egr:104440339|interleukin-1 receptor-associated kinase 1 [EC:2.7.11.1];K04733|5|3e-155|549|rcu:RCOM_1494360|interleukin-1 receptor-associated kinase 4 [EC:2.7.11.1]	-	GO:0004672//protein kinase activity;GO:0032559	GO:0006464//cellular protein modification process	gi|357500791|ref|XP_003620684.1|/0/Somatic embryogenesis receptor kinase [Medicago truncatula]
Medtr1g098310	261	22.075	48.415	1.13304	Up	0.800749	-	-	-	-	gi|355481111|gb|AES62314.1|/1.17028e-43/DUF3511 domain protein [Medicago truncatula]
Medtr7g118060	342	46.785	101.565	1.11829	Up	0.806565	K02942|1|2e-26|117|mtr:MTR_7g118060|large subunit ribosomal protein LP1	GO:0030529//ribonucleoprotein complex;GO:0030529//ribonucleoprotein complex	GO:0005198//structural molecule activity;GO:0005198//structural molecule activity	GO:0006412//translation;GO:0006412//translation	gi|357512607|ref|XP_003626592.1|/1.42107e-25/60s acidic ribosomal protein [Medicago truncatula]
Medtr7g105080	387	70.025	151.91	1.11727	Up	0.807994	K02927|1|5e-69|259|cam:101496952|large subunit ribosomal protein L40e	GO:0043231//intracellular membrane-bounded organelle;GO:0030529//ribonucleoprotein complex	GO:0005198//structural molecule activity	GO:0010467//gene expression;GO:0032446//protein modification by small protein conjugation	gi|604299836|gb|EYU19679.1|/3.08328e-68/hypothetical protein MIMGU_mgv1a015002mg [Erythranthe guttata]
Medtr5g088350	1212.29	154.09	333.14	1.11236	Up	0.809095	K07198|1|8e-178|623|tcc:TCM_041026|5'-AMP-activated protein kinase, catalytic alpha subunit [EC:2.7.11.11]	-	GO:0004674//protein serine/threonine kinase activity;GO:0032559;GO:0004674//protein serine/threonine kinase activity;GO:0032559	GO:0006464//cellular protein modification process;GO:0023052//signaling;GO:0006464//cellular protein modification process;GO:0023052//signaling	gi|357493713|ref|XP_003617145.1|/0/CBL-interacting protein kinase [Medicago truncatula]
Medtr1g093650	270	36.225	78.195	1.11009	Up	0.804002	-	-	-	-	gi|357443095|ref|XP_003591825.1|/5.97011e-32/hypothetical protein MTR_1g093650 [Medicago truncatula]
Medtr8g009280	408	29.37	63.21	1.10581	Up	0.80185	K04078|1|2e-70|263|mtr:MTR_8g009280|chaperonin GroES	GO:0044424	-	GO:0044267//cellular protein metabolic process	gi|357513033|ref|XP_003626805.1|/1.6502e-69/10 kDa chaperonin [Medicago truncatula]
Medtr8g023310	1770	43.125	92.69	1.10389	Up	0.804626	K01051|1|0.0|1114|mtr:MTR_8g023310|pectinesterase [EC:3.1.1.11]	GO:0030312//external encapsulating structure	GO:0030234//enzyme regulator activity	GO:0071555//cell wall organization;GO:0045229//external encapsulating structure organization	gi|357514339|ref|XP_003627458.1|/0/Pectinesterase [Medicago truncatula]
Medtr1g115820	669	26.685	57.31	1.10276	Up	0.800371	K01859|1|3e-88|323|mtr:MTR_1g115820|chalcone isomerase [EC:5.5.1.6]	-	GO:0016872//intramolecular lyase activity;GO:0016872//intramolecular lyase activity	GO:0009699//phenylpropanoid biosynthetic process;GO:0006575//cellular modified amino acid metabolic process;GO:0009699//phenylpropanoid biosynthetic process;GO:0006575//cellular modified amino acid metabolic process	gi|357444967|ref|XP_003592761.1|/4.92861e-121/Chalcone-flavonone isomerase [Medicago truncatula]
Medtr4g073590	432	52.42	112.48	1.10148	Up	0.805415	K05765|1|1e-50|197|cam:101494606|cofilin	GO:0044464;GO:0044464	GO:0008092//cytoskeletal protein binding;GO:0008092//cytoskeletal protein binding	-	gi|657388604|gb|KEH30500.1|/2.59919e-59/cofilin/actin-depolymerizing factor-like protein [Medicago truncatula]
Medtr7g010580	330	1035.8	2206.96	1.09132	Up	0.809112	-	-	-	-	gi|357501857|ref|XP_003621217.1|/3.75322e-58/Gibberellin-regulated protein [Medicago truncatula]
Medtr7g092720	369	59.375	125.465	1.07936	Up	0.803887	K02969|1|2e-65|246|mtr:MTR_7g092720|small subunit ribosomal protein S20e	GO:0030529//ribonucleoprotein complex	GO:0003676//nucleic acid binding;GO:0005198//structural molecule activity	GO:0010467//gene expression	gi|388501448|gb|AFK38790.1|/1.41236e-65/unknown [Medicago truncatula]
Medtr1g047370	1353	174.66	368.26	1.07618	Up	0.806811	K01728|1|0.0|761|cam:101515337|pectate lyase [EC:4.2.2.2]	-	-	-	gi|657402357|gb|KEH41255.1|/0/pectate lyase family protein [Medicago truncatula]
Medtr5g091135	537	63.5	133.665	1.07379	Up	0.803115	K02882|1|3e-102|370|mtr:MTR_5g091120|large subunit ribosomal protein L18Ae	GO:0030529//ribonucleoprotein complex	GO:0005198//structural molecule activity	GO:0010467//gene expression	gi|357494221|ref|XP_003617399.1|/1.49578e-101/60S ribosomal protein L18a [Medicago truncatula]
Medtr8g102350	474	53.645	112.285	1.06565	Up	0.802589	-	-	-	-	gi|357520825|ref|XP_003630701.1|/8.03445e-54/hypothetical protein MTR_8g102350 [Medicago truncatula]
Medtr8g099945	2010	49.895	104.16	1.06183	Up	0.801373	K09490|1|0.0|1109|cam:101512653|heat shock 70kDa protein 5	-	GO:0016628//oxidoreductase activity, acting on the CH-CH group of donors, NAD or NADP as acceptor;GO:0032559	GO:0008152//metabolic process;GO:0050896//response to stimulus	gi|657376066|gb|KEH21282.1|/0/heat shock cognate 70 kDa-like protein [Medicago truncatula]
Medtr3g098650	3051	63.725	132.965	1.06112	Up	0.802129	K01191|1|0.0|2025|mtr:MTR_3g098650|alpha-mannosidase [EC:3.2.1.24]	-	GO:0046914//transition metal ion binding;GO:0015923//mannosidase activity	GO:0019318//hexose metabolic process	gi|357464941|ref|XP_003602752.1|/0/Lysosomal alpha-mannosidase [Medicago truncatula]
Medtr6g069870	1149.89	50.24	104.315	1.05404	Up	0.800536	K13464|1|0.0|696|mtr:MTR_6g069870|jasmonate ZIM domain-containing protein	-	-	-	gi|657382843|gb|AES76069.2|/0/jasmonate zim-domain protein [Medicago truncatula]
Medtr3g078653	615	54.53	113.19	1.05362	Up	0.800848	K02877|1|7e-107|386|mtr:MTR_2g014220|large subunit ribosomal protein L15e	-	-	-	gi|657394461|gb|KEH35101.1|/2.84485e-106/60S ribosomal protein L15-1 [Medicago truncatula]
Medtr4g094620	345	221.165	456.71	1.04616	Up	0.804396	-	-	-	-	gi|217071416|gb|ACJ84068.1|/5.90059e-59/unknown [Medicago truncatula]
Medtr3g085210	579	63.335	130.535	1.04336	Up	0.800059	-	-	-	-	gi|388493262|gb|AFK34697.1|/4.52863e-84/unknown [Medicago truncatula]
Medtr3g091560	1323	80.305	164.97	1.03864	Up	0.800963	K14411|1|3e-09|63.9|csv:101220676|RNA-binding protein Musashi	-	-	-	gi|657395009|gb|AES72508.2|/0/IQ calmodulin-binding motif protein [Medicago truncatula]
Medtr4g088595	747	66.025	135.525	1.03747	Up	0.800191	K02991|1|7e-111|400|cam:101500252|small subunit ribosomal protein S6e	GO:0030529//ribonucleoprotein complex	GO:0005198//structural molecule activity	GO:0010467//gene expression	gi|657389317|gb|KEH31033.1|/1.89738e-114/40S ribosomal protein S6-2 [Medicago truncatula]
Medtr1g070830	615	70.245	144.025	1.03585	Up	0.800404	K14484|1|1e-107|388|mtr:MTR_1g070830|auxin-responsive protein IAA	GO:0043231//intracellular membrane-bounded organelle	GO:0005515//protein binding	GO:0009755//hormone-mediated signaling pathway	gi|357440509|ref|XP_003590532.1|/7.48646e-107/Auxin-induced protein [Medicago truncatula]
Medtr6g014290	1449	123.255	59.485	-1.05105	Down	0.801045	K13030|1|4e-109|395|sbi:SORBI_01g001220|cyanohydrin beta-glucosyltransferase [EC:2.4.1.85];K13493|4|6e-63|242|eus:EUTSA_v10013500mg|cytokinin-N-glucosyltransferase [EC:2.4.1.-];K13692|5|3e-61|236|egr:104453140|UDP-glucose:(indol-3-yl)acetate beta-D-glucosyltransferase [EC:2.4.1.121]	-	GO:0016757//transferase activity, transferring glycosyl groups	-	gi|357496753|ref|XP_003618665.1|/0/Cytokinin-O-glucosyltransferase [Medicago truncatula]
Medtr4g084270	1866	208.895	100.64	-1.05357	Down	0.802852	-	GO:0009536//plastid	GO:0016868//intramolecular transferase activity, phosphotransferases	GO:0044238	gi|357475239|ref|XP_003607905.1|/0/Phosphoglucosamine mutase [Medicago truncatula]
Medtr5g013285	369	91.34	43.96	-1.05506	Down	0.800536	-	-	-	-	gi|357482179|ref|XP_003611375.1|/9.616e-22/hypothetical protein MTR_5g013290 [Medicago truncatula]
Medtr5g017350	1689.51	103.28	49.145	-1.07144	Down	0.802277	K09838|1|0.0|1092|cam:101492490|zeaxanthin epoxidase [EC:1.14.13.90]	GO:0009536//plastid;GO:0009536//plastid;GO:0009536//plastid;GO:0009536//plastid	GO:0016709//oxidoreductase activity, acting on paired donors, with incorporation or reduction of molecular oxygen, NAD(P)H as one donor, and incorporation of one atom of oxygen;GO:0016709//oxidoreductase activity, acting on paired donors, with incorporation or reduction of molecular oxygen, NAD(P)H as one donor, and incorporation of one atom of oxygen;GO:0016709//oxidoreductase activity, acting o…	GO:0009687//abscisic acid metabolic process;GO:0008152//metabolic process;GO:0009687//abscisic acid metabolic process;GO:0009687//abscisic acid metabolic process	gi|657384063|gb|AES94698.2|/0/zeaxanthin epoxidase [Medicago truncatula]
Medtr1g078000	1827	166.775	78.745	-1.08264	Down	0.804955	K13679|1|0.0|989|cam:101494573|granule-bound starch synthase [EC:2.4.1.242]	GO:0009536//plastid;GO:0009536//plastid	GO:0046527//glucosyltransferase activity;GO:0046527//glucosyltransferase activity	GO:0005982//starch metabolic process;GO:0005977//glycogen metabolic process;GO:0005982//starch metabolic process;GO:0005977//glycogen metabolic process	gi|657404142|gb|KEH42914.1|/0/granule bound starch synthase I, putative [Medicago truncatula]
Medtr1g098680	774	1116.67	516.545	-1.11224	Down	0.810426	-	-	-	-	gi|357443641|ref|XP_003592098.1|/3.67211e-39/Abscisic acid stress ripening protein [Medicago truncatula]
Medtr7g062150	873.21	91.515	41.985	-1.12413	Down	0.806056	K07025|1|3e-121|434|cam:101507684|putative hydrolase of the HAD superfamily	-	-	-	gi|657378110|gb|KEH22903.1|/5.6557e-173/haloacid dehalogenase-like hydrolase [Medicago truncatula]
Medtr3g088425	2055	92.345	42.09	-1.13356	Down	0.806894	-	-	-	-	gi|357520365|ref|XP_003630471.1|/0/Protein tolB [Medicago truncatula]
Medtr1g078110	2283	54.16	24.305	-1.15597	Down	0.804314	K18443|1|1e-98|361|rcu:RCOM_0732470|golgi-specific brefeldin A-resistance guanine nucleotide exchange factor 1;K13199|2|9e-30|132|mtr:MTR_7g081660|plasminogen activator inhibitor 1 RNA-binding protein;K11267|3|2e-19|99.0|mtr:MTR_091s0011|sister chromatid cohesion protein PDS5	-	GO:0003824//catalytic activity	GO:0008152//metabolic process	gi|657404156|gb|KEH42928.1|/0/subtilisin-like serine protease [Medicago truncatula]
Medtr4g132020	531	300.305	133.81	-1.16624	Down	0.813679	-	-	-	-	gi|355511478|gb|AES92620.1|/1.6308e-100/senescence regulator [Medicago truncatula]
Medtr4g011600	1440	44.61	19.815	-1.17077	Down	0.803066	-	-	-	GO:0006810//transport;GO:0006810//transport	gi|657386404|gb|KEH28740.1|/0/sulfate transporter-like protein [Medicago truncatula]
Medtr7g406830	276	109.455	48.475	-1.17503	Down	0.811395	-	-	-	-	gi|657376402|gb|KEH21483.1|/8.3218e-29/transmembrane protein, putative [Medicago truncatula]
Medtr7g406840	1173	87.785	38.835	-1.17662	Down	0.810442	K10532|1|0.0|655|gmx:100812497|heparan-alpha-glucosaminide N-acetyltransferase [EC:2.3.1.78]	-	-	-	gi|657376403|gb|KEH21484.1|/0/heparan-alpha-glucosaminide N-acetyltransferase-like protein [Medicago truncatula]
Medtr6g006990	920.57	25788.8	11338.3	-1.18554	Down	0.817162	K01673|1|6e-168|590|mtr:MTR_6g006990|carbonic anhydrase [EC:4.2.1.1]	-	-	-	gi|357495991|ref|XP_003618284.1|/3.72066e-148/Carbonic anhydrase [Medicago truncatula]
Medtr3g080500	2196	53.485	22.945	-1.22095	Down	0.809292	K00276|1|0.0|1507|mtr:MTR_3g080500|primary-amine oxidase [EC:1.4.3.21]	-	GO:0046914//transition metal ion binding;GO:0016641//oxidoreductase activity, acting on the CH-NH2 group of donors, oxygen as acceptor;GO:0048037//cofactor binding	GO:0006807//nitrogen compound metabolic process	gi|357462275|ref|XP_003601419.1|/0/Primary amine oxidase [Medicago truncatula]
Medtr7g077880	797.68	335.19	143.39	-1.22503	Down	0.818246	-	-	-	-	gi|357507385|ref|XP_003623981.1|/2.02581e-144/hypothetical protein MTR_7g077880 [Medicago truncatula]
Medtr6g085050	483	143.23	60.985	-1.23181	Down	0.81616	K06891|1|5e-66|249|cam:101507569|ATP-dependent Clp protease adaptor protein ClpS	-	-	-	gi|657383343|gb|KEH27072.1|/3.48043e-87/ATP-dependent Clp protease adaptor protein ClpS [Medicago truncatula]
Medtr2g087890	1443	336.51	142.05	-1.24425	Down	0.818788	K10528|1|0.0|830|mtr:MTR_2g087890|hydroperoxide lyase [EC:4.1.2.-]	-	GO:0016491//oxidoreductase activity;GO:0005506//iron ion binding	-	gi|357453329|ref|XP_003596941.1|/0/Allene oxide synthase [Medicago truncatula]
Medtr5g070360	573	40.635	17.015	-1.25592	Down	0.808471	-	-	-	-	gi|357490701|ref|XP_003615638.1|/3.36838e-84/Non-specific lipid-transfer protein [Medicago truncatula]
Medtr2g009720	738	26.865	11.21	-1.26094	Down	0.801028	-	-	GO:0003824//catalytic activity;GO:0003824//catalytic activity	GO:0009064//glutamine family amino acid metabolic process;GO:0009064//glutamine family amino acid metabolic process	gi|357446007|ref|XP_003593281.1|/1.80694e-136/GMP synthase [Medicago truncatula]
Medtr5g016660	1476	40.97	16.865	-1.28054	Down	0.810015	K18822|1|0.0|958|mtr:MTR_5g016660|soyasapogenol B glucuronide galactosyltransferase [EC:2.4.1.272];K14595|5|1e-108|394|fve:101304491|abscisate beta-glucosyltransferase [EC:2.4.1.263]	-	GO:0016757//transferase activity, transferring glycosyl groups	-	gi|357482789|ref|XP_003611681.1|/0/Anthocyanin 3'-O-beta-glucosyltransferase [Medicago truncatula]
Medtr5g021610	624	31.725	12.845	-1.30441	Down	0.808011	K14611|1|3e-41|168|mus:103986044|solute carrier family 23 (nucleobase transporter), member 1/2	-	-	-	gi|657384179|gb|AES95089.2|/3.36766e-110/lactoylglutathione lyase/glyoxalase I family protein [Medicago truncatula]
Medtr1g067560	786	32.38	13.095	-1.30609	Down	0.808816	K07213|1|1e-08|60.8|egu:105038225|copper chaperone	-	-	-	gi|657403493|gb|KEH42337.1|/1.25371e-127/copper chaperone [Medicago truncatula]
Medtr7g075540	1512	50.33	20.285	-1.31101	Down	0.81473	K00517|1|1e-100|367|osa:4348172|;K05280|2|7e-86|318|crb:CARUB_v10000754mg|flavonoid 3'-monooxygenase [EC:1.14.13.21]	-	-	-	gi|657378645|gb|AES79992.2|/0/cytochrome P450 family protein [Medicago truncatula]
Medtr6g065120	1032	41.2	16.485	-1.32149	Down	0.813712	K14493|1|1e-77|290|ppp:PHYPADRAFT_118478|gibberellin receptor GID1 [EC:3.-.-.-]	-	-	-	gi|357498859|ref|XP_003619718.1|/0/Gibberellin receptor GID1 [Medicago truncatula]
Medtr8g446810	426	40.45	15.99	-1.33897	Down	0.814632	-	-	GO:0046872//metal ion binding	-	gi|657373665|gb|KEH19310.1|/1.08142e-73/calcium-binding EF-hand protein [Medicago truncatula]
Medtr7g102880	1857	20.82	8.23	-1.33901	Down	0.800946	K14794|1|2e-88|327|aly:ARALYDRAFT_321151|ribosomal RNA-processing protein 12	-	-	-	gi|657379736|gb|KEH24041.1|/0/MFS transporter [Medicago truncatula]
Medtr8g018735	2590.71	233.445	92.005	-1.3433	Down	0.825031	K15718|1|0.0|1179|mtr:MTR_8g018730|linoleate 9S-lipoxygenase [EC:1.13.11.58]	GO:0044424;GO:0044424	GO:0046914//transition metal ion binding;GO:0016702//oxidoreductase activity, acting on single donors with incorporation of molecular oxygen, incorporation of two atoms of oxygen;GO:0046914//transition metal ion binding;GO:0016702//oxidoreductase activity, acting on single donors with incorporation of molecular oxygen, incorporation of two atoms of oxygen	GO:0006633//fatty acid biosynthetic process;GO:0006633//fatty acid biosynthetic process	gi|657372575|gb|KEH18417.1|/0/seed linoleate 9S-lipoxygenase [Medicago truncatula]
Medtr4g029350	354	23.09	9.01	-1.35767	Down	0.8053	-	-	-	GO:0051234//establishment of localization	gi|357470121|ref|XP_003605345.1|/5.29718e-52/Non-specific lipid-transfer protein [Medicago truncatula]
Medtr1g019750	894	34.335	13.295	-1.3688	Down	0.814188	K14499|1|2e-118|426|mtr:MTR_1g019750|BRI1 kinase inhibitor 1	-	-	-	gi|357437885|ref|XP_003589218.1|/8.66326e-118/BRI1-KD interacting protein [Medicago truncatula]
Medtr3g070490	393	117.89	45.29	-1.38018	Down	0.825294	-	-	-	-	gi|657394067|gb|AES71140.2|/7.28899e-70/early flowering protein [Medicago truncatula]
Medtr1g031430	606	19.445	7.275	-1.41838	Down	0.803936	K04730|1|4e-103|374|mtr:MTR_1g031200|interleukin-1 receptor-associated kinase 1 [EC:2.7.11.1]	-	-	-	gi|657401595|gb|AES59888.2|/2.47202e-115/receptor-like kinase [Medicago truncatula]
Medtr8g018320	315	20.73	7.745	-1.42038	Down	0.805859	K10901|1|3e-06|50.8|egr:104435240|bloom syndrome protein [EC:3.6.4.12]	-	-	-	gi|355521183|gb|AET01637.1|/1.15083e-46/DUF3511 domain protein [Medicago truncatula]
Medtr0050s0240	585	85.82	31.845	-1.43025	Down	0.826625	K16911|1|2e-47|188|tcc:TCM_015015|ATP-dependent RNA helicase DDX21 [EC:3.6.4.13]	-	-	-	gi|657371017|gb|KEH17046.1|/2.81285e-97/embryo-specific protein [Medicago truncatula]
Medtr1g088925	300	21.46	7.815	-1.45733	Down	0.809029	K03676|1|3e-48|190|cam:101503501|glutaredoxin 3	-	-	-	gi|657404609|gb|KEH43253.1|/7.54699e-51/monothiol glutaredoxin-S2 protein [Medicago truncatula]
Medtr3g099010	465	51.11	18.595	-1.45869	Down	0.823717	K17279|1|1e-73|275|mtr:MTR_3g099010|receptor expression-enhancing protein 5/6	-	-	-	gi|357465013|ref|XP_003602788.1|/5.63433e-73/HVA22-like protein e [Medicago truncatula]
Medtr2g086590	786	91.02	33.09	-1.45979	Down	0.828169	K13161|1|3e-38|159|csv:101218373|heterogeneous nuclear ribonucleoprotein R;K09528|2|8e-09|61.2|tcc:TCM_041220|DnaJ homolog subfamily C member 8	-	-	-	gi|355485880|gb|AES67083.1|/7.58836e-133/DUF3049 family protein [Medicago truncatula]
Medtr8g026960	726	46.62	16.535	-1.49543	Down	0.824752	K09338|1|2e-113|408|mtr:MTR_8g026960|homeobox-leucine zipper protein	GO:0043231//intracellular membrane-bounded organelle	GO:0003677//DNA binding;GO:0001071//nucleic acid binding transcription factor activity	GO:0006351//transcription, DNA-templated	gi|357514445|ref|XP_003627511.1|/9.81389e-113/Homeobox-leucine zipper protein ATHB-7 [Medicago truncatula]
Medtr6g088445	510	117.315	41.24	-1.50827	Down	0.831192	-	-	-	-	gi|657383475|gb|KEH27176.1|/3.88595e-98/polyketide cyclase/dehydrase and lipid transporter [Medicago truncatula]
Medtr2g017865	783	19.365	6.785	-1.51303	Down	0.808849	K09264|1|2e-96|352|cam:101493118|MADS-box transcription factor, plant	-	GO:0003677//DNA binding	GO:0006351//transcription, DNA-templated	gi|543335461|gb|AGV55405.1|/1.92422e-120/MADS-box transcription factor AGAMOUSa [Medicago truncatula]
Medtr2g087950	2346	43.415	15.195	-1.5146	Down	0.824177	K10999|1|3e-108|393|cmo:103492090|cellulose synthase A [EC:2.4.1.12]	-	GO:0016740//transferase activity	-	gi|357453337|ref|XP_003596945.1|/0/Cellulose synthase-like protein H1 [Medicago truncatula]
Medtr1g019410	1449	34.725	11.915	-1.5432	Down	0.823208	K09843|1|0.0|902|mtr:MTR_1g019410|(+)-abscisic acid 8'-hydroxylase [EC:1.14.13.93]	-	GO:0016491//oxidoreductase activity;GO:0005506//iron ion binding	-	gi|657400989|gb|AES59434.2|/0/cytochrome P450 family ABA 8'-hydroxylase [Medicago truncatula]
Medtr7g108930	2430	28.68	9.765	-1.55435	Down	0.821433	K00695|1|0.0|1534|cam:101490898|sucrose synthase [EC:2.4.1.13]	-	GO:0035251//UDP-glucosyltransferase activity	GO:0005984//disaccharide metabolic process	gi|657380149|gb|KEH24408.1|/0/sucrose synthase [Medicago truncatula]
Medtr5g017290	1215	16.46	5.6	-1.55547	Down	0.807239	-	-	-	-	gi|357482899|ref|XP_003611736.1|/0/Remorin-like protein [Medicago truncatula]
Medtr2g015580	1200	22.02	7.48	-1.5577	Down	0.816291	K00514|1|1e-51|204|rcu:RCOM_1428040|zeta-carotene desaturase [EC:1.3.5.6];K01206|2|2e-42|174|cic:CICLE_v10031741mg|alpha-L-fucosidase [EC:3.2.1.51]	-	-	-	gi|357446921|ref|XP_003593736.1|/0/GDSL esterase/lipase [Medicago truncatula]
Medtr3g064700	642	14.135	4.79	-1.56117	Down	0.801143	K00799|1|3e-120|431|mtr:MTR_3g064700|glutathione S-transferase [EC:2.5.1.18]	-	GO:0016765//transferase activity, transferring alkyl or aryl (other than methyl) groups	-	gi|357460737|ref|XP_003600650.1|/1.43987e-119/Glutathione S-transferase [Medicago truncatula]
Medtr7g079180	458.99	87.05	29.475	-1.56235	Down	0.833854	-	-	-	GO:0009414//response to water deprivation;GO:0009414//response to water deprivation	gi|357507607|ref|XP_003624092.1|/6.9702e-81/Desiccation protectant protein Lea14-like protein [Medicago truncatula]
Medtr3g462960	357	15.31	5.12	-1.58026	Down	0.810196	K15235|1|7e-15|79.3|cam:101496711|josephin [EC:3.4.19.12]	-	-	-	gi|657393380|gb|KEH34200.1|/3.42228e-51/hypothetical protein MTR_3g462960 [Medicago truncatula]
Medtr2g028530	2223	97.38	32.51	-1.58274	Down	0.839735	K13447|1|2e-25|118|bvg:104901666|respiratory burst oxidase [EC:1.6.3.- 1.11.1.-]	GO:0031224//intrinsic component of membrane	GO:0046914//transition metal ion binding;GO:0016491//oxidoreductase activity;GO:0050662//coenzyme binding	GO:0008152//metabolic process	gi|357448309|ref|XP_003594430.1|/0/NADPH oxidase [Medicago truncatula]
Medtr8g463140	543	17.53	5.835	-1.58702	Down	0.815519	K13415|1|1e-21|102|mdm:103401427|protein brassinosteroid insensitive 1 [EC:2.7.10.1 2.7.11.1]	-	-	-	gi|657373918|gb|KEH19523.1|/4.5362e-77/squamosa promoter-binding-like protein [Medicago truncatula]
Medtr4g010340	618	20.715	6.895	-1.58705	Down	0.820776	K11426|1|3e-24|111|sly:101250545|SET and MYND domain-containing protein;K19476|3|1e-15|83.2|mdm:103418875|vacuolar protein sorting-associated protein IST1	-	GO:0046872//metal ion binding	-	gi|357468219|ref|XP_003604394.1|/2.9734e-111/Germin-like protein [Medicago truncatula]
Medtr1g008500	1158	113.69	37.22	-1.61096	Down	0.842397	K12472|1|2e-32|140|bvg:104885038|epidermal growth factor receptor substrate 15;K06699|2|6e-18|92.4|smo:SELMODRAFT_440226|proteasome activator subunit 4	-	-	-	gi|357436551|ref|XP_003588551.1|/0/BURP domain-containing protein [Medicago truncatula]
Medtr1g059990	354	11.32	3.66	-1.62896	Down	0.800207	-	-	-	-	gi|657403164|gb|KEH42025.1|/1.26082e-53/hypothetical protein MTR_1g059990 [Medicago truncatula]
Medtr4g081500	369	178.005	56.815	-1.64757	Down	0.84588	-	-	-	-	gi|657388976|gb|KEH30763.1|/4.71261e-53/hypothetical protein MTR_4g081500 [Medicago truncatula]
Medtr4g027800	351	288.915	91.63	-1.65675	Down	0.847243	-	-	-	GO:0051234//establishment of localization	gi|357469963|ref|XP_003605266.1|/4.0692e-52/Non-specific lipid-transfer protein [Medicago truncatula]
Medtr3g086050	666	15.68	4.865	-1.68841	Down	0.817655	K13993|1|6e-111|400|mtr:MTR_3g086050|HSP20 family protein	-	-	-	gi|357463125|ref|XP_003601844.1|/2.96644e-110/Chloroplast small heat shock protein [Medicago truncatula]
Medtr6g471240	3150	37.17	11.47	-1.69627	Down	0.837599	K10406|1|0.0|635|tcc:TCM_032503|kinesin family member C2/C3;K19613|2|3e-91|337|cic:CICLE_v10020552mg|leucine-rich repeat protein SHOC2	-	-	-	gi|657382867|gb|KEH26701.1|/0/receptor-like protein [Medicago truncatula]
Medtr5g011250	1071	28.07	8.625	-1.70243	Down	0.833788	K05277|1|8e-176|616|mtr:MTR_5g011250|leucoanthocyanidin dioxygenase [EC:1.14.11.19]	-	GO:0016706//oxidoreductase activity, acting on paired donors, with incorporation or reduction of molecular oxygen, 2-oxoglutarate as one donor, and incorporation of one atom each of oxygen into both donors;GO:0019842//vitamin binding;GO:0043169//cation binding;GO:0016701//oxidoreductase activity, acting on single donors with incorporation of molecular oxygen	GO:0009699//phenylpropanoid biosynthetic process	gi|357481807|ref|XP_003611189.1|/4.59248e-175/Leucoanthocyanidin dioxygenase [Medicago truncatula]
Medtr6g004230	306	30.03	9.205	-1.70591	Down	0.834971	-	-	-	-	-
Medtr2g064405	1182	10.295	3.075	-1.74329	Down	0.800092	-	-	-	-	gi|657398673|gb|KEH38233.1|/0/cation diffusion facilitator family transporter [Medicago truncatula]
Medtr6g082360	354	31.8	9.475	-1.74683	Down	0.837107	-	-	-	-	gi|357500215|ref|XP_003620396.1|/6.03271e-64/hypothetical protein MTR_6g082360 [Medicago truncatula]
Medtr7g065860	297	11.375	3.375	-1.75291	Down	0.805891	K09458|1|1e-16|85.1|mtr:MTR_122s0008|3-oxoacyl-[acyl-carrier-protein] synthase II [EC:2.3.1.179]	-	-	-	gi|657378271|gb|KEH23057.1|/3.63071e-53/hypothetical protein MTR_7g065860 [Medicago truncatula]
Medtr5g025230	1737	21.445	6.36	-1.75354	Down	0.829352	K09840|1|0.0|1126|mtr:MTR_5g025230|9-cis-epoxycarotenoid dioxygenase [EC:1.13.11.51]	-	-	-	gi|357484343|ref|XP_003612459.1|/0/Nine-cis-epoxycarotenoid dioxygenase4 [Medicago truncatula]
Medtr7g090160	770.03	54.185	15.845	-1.77387	Down	0.843645	K00286|1|5e-86|317|mtr:MTR_7g090160|pyrroline-5-carboxylate reductase [EC:1.5.1.2]	GO:0044424	GO:0016491//oxidoreductase activity;GO:0016646//oxidoreductase activity, acting on the CH-NH group of donors, NAD or NADP as acceptor	GO:0006520//cellular amino acid metabolic process;GO:0006560//proline metabolic process	gi|657379158|gb|KEH23597.1|/1.11512e-94/pyrroline-5-carboxylate reductase [Medicago truncatula]
Medtr1g079760	1560	20.845	6.095	-1.774	Down	0.829237	K03320|1|0.0|891|mtr:MTR_1g079760|ammonium transporter, Amt family	GO:0016020//membrane	-	GO:0006810//transport	gi|657404215|gb|AES61174.2|/0/ammonium transporter 1 protein [Medicago truncatula]
Medtr2g099630	327	10.06	2.905	-1.79202	Down	0.800618	-	-	-	-	gi|355486611|gb|AES67814.1|/5.80893e-59/DUF3511 domain protein [Medicago truncatula]
Medtr2g017965	1134	69.2	19.86	-1.80091	Down	0.846685	K10960|1|8e-34|145|atr:18422248|geranylgeranyl reductase [EC:1.3.1.83];K17604|2|8e-33|141|pop:POPTR_0012s13550g|zinc finger SWIM domain-containing protein 3;K00679|3|3e-32|139|cic:CICLE_v10027727mg|phospholipid:diacylglycerol acyltransferase [EC:2.3.1.158];K01188|4|6e-21|102|aly:ARALYDRAFT_316517|beta-glucosidase [EC:3.2.1.21];K01206|5|3e-16|86.7|tcc:TCM_010576|alpha-L-fucosidase [EC:3.2.1.51]	-	-	-	gi|657396774|gb|KEH36672.1|/0/GDSL-like lipase/acylhydrolase [Medicago truncatula]
Medtr5g031830	1428	18.09	5.19	-1.80139	Down	0.826428	K00699|1|2e-55|217|sly:101262190|glucuronosyltransferase [EC:2.4.1.17];K13493|2|5e-54|212|crb:CARUB_v10000929mg|cytokinin-N-glucosyltransferase [EC:2.4.1.-];K13030|4|3e-53|210|zma:100284975|cyanohydrin beta-glucosyltransferase [EC:2.4.1.85]	-	-	-	gi|357485475|ref|XP_003613025.1|/0/UDP-glucuronosyltransferase 1-1 [Medicago truncatula]
Medtr3g114530	1290	99.835	28.54	-1.80656	Down	0.84841	K17609|1|0.0|846|mtr:MTR_3g114530|nucleoredoxin [EC:1.8.1.8]	-	-	-	gi|357467067|ref|XP_003603818.1|/0/Nucleoredoxin [Medicago truncatula]
Medtr4g127000	351	20.07	5.705	-1.81474	Down	0.829763	-	-	-	-	gi|357479461|ref|XP_003610016.1|/6.70733e-55/hypothetical protein MTR_4g127000 [Medicago truncatula]
Medtr5g037890	381	9.835	2.76	-1.83326	Down	0.801127	K03671|1|4e-61|233|mtr:MTR_5g037890|thioredoxin 1	-	GO:0015036//disulfide oxidoreductase activity	GO:0018904;GO:0019725//cellular homeostasis	gi|357486513|ref|XP_003613544.1|/2.3823e-60/Thioredoxin-2 [Medicago truncatula]
Medtr3g034660	810	21.45	5.935	-1.85366	Down	0.832884	K10779|1|5e-10|65.5|smo:SELMODRAFT_443867|transcriptional regulator ATRX [EC:3.6.4.12]	-	-	-	gi|357458505|ref|XP_003599533.1|/1.28383e-130/Late embryogenesis abundant protein D-34 [Medicago truncatula]
Medtr1437s0010	210	42.025	11.575	-1.86024	Down	0.843859	-	-	-	-	gi|657367891|gb|KEH15306.1|/1.89498e-33/galactosyltransferase family protein [Medicago truncatula]
Medtr1g031650	519	24.45	6.725	-1.86223	Down	0.836055	K01537|1|1e-22|105|jcu:105638585|Ca2+-transporting ATPase [EC:3.6.3.8];K12486|2|1e-16|85.1|pda:103724055|stromal membrane-associated protein	-	-	-	gi|657401605|gb|KEH40567.1|/4.20618e-65/calcium-dependent lipid-binding (CaLB domain) family protein [Medicago truncatula]
Medtr2g461020	570	10.95	2.965	-1.88483	Down	0.809013	K11982|1|2e-11|68.9|mtr:MTR_3g083480|E3 ubiquitin-protein ligase RNF115/126 [EC:2.3.2.27];K16274|3|4e-11|68.2|vvi:100247386|E3 ubiquitin-protein ligase AIP2 [EC:2.3.2.27]	-	-	-	gi|657398498|gb|KEH38087.1|/1.17768e-89/zinc finger, C3HC4 type (RING finger) protein [Medicago truncatula]
Medtr4g118020	1122	17.8	4.81	-1.88777	Down	0.828793	-	-	-	-	gi|657390829|gb|KEH32258.1|/0/hypothetical protein MTR_4g118020 [Medicago truncatula]
Medtr5g025270	1746	579.105	156.1	-1.89135	Down	0.853716	K09840|1|0.0|1105|mtr:MTR_5g025270|9-cis-epoxycarotenoid dioxygenase [EC:1.13.11.51]	-	-	-	gi|357484347|ref|XP_003612461.1|/0/50S ribosomal protein L14 [Medicago truncatula]
Medtr4g124360	529.62	96.02	25.805	-1.89568	Down	0.850332	K13464|1|2e-64|244|mtr:MTR_4g124360|jasmonate ZIM domain-containing protein	-	-	-	gi|357479261|ref|XP_003609916.1|/1.01811e-63/Protein TIFY 3B [Medicago truncatula]
Medtr7g056573	288	13.285	3.565	-1.89782	Down	0.81846	-	-	-	-	gi|657377869|gb|KEH22713.1|/3.21772e-41/hypothetical protein MTR_7g056573 [Medicago truncatula]
Medtr4g073520	1539	11.395	3.055	-1.89916	Down	0.811559	K14209|1|1e-127|457|egr:104451767|solute carrier family 36 (proton-coupled amino acid transporter)	GO:0031224//intrinsic component of membrane;GO:0031224//intrinsic component of membrane	-	-	gi|657388596|gb|KEH30492.1|/0/transmembrane amino acid transporter family protein [Medicago truncatula]
Medtr3g113930	375	17.1	4.52	-1.9196	Down	0.828563	-	-	-	-	gi|357466957|ref|XP_003603763.1|/1.36519e-44/hypothetical protein MTR_3g113930 [Medicago truncatula]
Medtr8g038100	1587	136.39	35.97	-1.92287	Down	0.851925	-	GO:0005737//cytoplasm	-	-	gi|357514961|ref|XP_003627769.1|/0/Pierisin [Medicago truncatula]
Medtr8g032690	327	13.305	3.45	-1.9473	Down	0.819922	K19041|1|1e-21|102|cmo:103499057|E3 ubiquitin-protein ligase RNF38/44 [EC:2.3.2.27];K19040|3|1e-13|75.1|bvg:104895456|E3 ubiquitin-protein ligase ATL10/75/76/77/78 [EC:2.3.2.27];K10664|4|1e-13|75.1|gmx:100806950|E3 ubiquitin-protein ligase ATL6/9/15/31/42/55 [EC:2.3.2.27]	-	GO:0046872//metal ion binding	-	gi|657373223|gb|KEH18973.1|/8.10569e-61/zinc finger, C3HC4 type (RING finger) protein [Medicago truncatula]
Medtr6g047590	1434	16.49	4.23	-1.96286	Down	0.828678	K03327|1|0.0|669|gmx:100789611|multidrug resistance protein, MATE family	-	-	-	gi|657382284|gb|KEH26203.1|/0/MATE efflux family protein [Medicago truncatula]
Medtr7g068910	1560	15	3.74	-2.00385	Down	0.830913	K01188|1|0.0|781|cam:101488720|beta-glucosidase [EC:3.2.1.21]	-	-	-	gi|657378419|gb|KEH23193.1|/0/glycoside hydrolase family protein [Medicago truncatula]
Medtr6g033800	1755	28.515	7.1	-2.00583	Down	0.847046	K03283|1|0.0|741|gmx:100798636|heat shock 70kDa protein 1/8;K06758|1|0.0|741|gmx:100798636|L1 cell adhesion molecule like protein	-	-	-	gi|657381759|gb|KEH25721.1|/0/heat shock cognate 70 kDa-like protein [Medicago truncatula]
Medtr7g085200	1368	114.665	28.02	-2.0329	Down	0.858579	K14641|1|0.0|832|mtr:MTR_7g085200|apyrase [EC:3.6.1.5]	-	GO:0003824//catalytic activity;GO:0003824//catalytic activity	-	gi|657378982|gb|AES80807.2|/0/Nod factor-binding lectin-nucleotide phosphohydrolase [Medicago truncatula]
Medtr5g089560	171	11.255	2.745	-2.03569	Down	0.820333	-	-	-	-	gi|357493933|ref|XP_003617255.1|/2.47427e-25/hypothetical protein MTR_5g089560 [Medicago truncatula]
Medtr3g081130	2437.76	462.19	111.965	-2.04544	Down	0.86175	K15718|1|0.0|1157|gmx:100127399|linoleate 9S-lipoxygenase [EC:1.13.11.58]	GO:0044424;GO:0044424	GO:0046914//transition metal ion binding;GO:0016702//oxidoreductase activity, acting on single donors with incorporation of molecular oxygen, incorporation of two atoms of oxygen;GO:0046914//transition metal ion binding;GO:0016702//oxidoreductase activity, acting on single donors with incorporation of molecular oxygen, incorporation of two atoms of oxygen	GO:0006633//fatty acid biosynthetic process;GO:0006633//fatty acid biosynthetic process	gi|657394567|gb|KEH35160.1|/0/seed linoleate 9S-lipoxygenase [Medicago truncatula]
Medtr8g012565	1413	825.785	198.355	-2.05768	Down	0.862391	K00099|1|0.0|673|cam:101490762|1-deoxy-D-xylulose-5-phosphate reductoisomerase [EC:1.1.1.267]	-	GO:0016616//oxidoreductase activity, acting on the CH-OH group of donors, NAD or NADP as acceptor;GO:0043169//cation binding;GO:0016616//oxidoreductase activity, acting on the CH-OH group of donors, NAD or NADP as acceptor;GO:0043169//cation binding	GO:0006721//terpenoid metabolic process;GO:0006721//terpenoid metabolic process	gi|657372223|gb|KEH18120.1|/0/1-deoxy-D-xylulose 5-phosphate reductoisomerase [Medicago truncatula]
Medtr5g090920	651	9.415	2.245	-2.06825	Down	0.811625	K00799|1|6e-124|443|mtr:MTR_5g090920|glutathione S-transferase [EC:2.5.1.18]	-	GO:0016765//transferase activity, transferring alkyl or aryl (other than methyl) groups	-	gi|357494177|ref|XP_003617377.1|/2.89808e-123/Glutathione S-transferase [Medicago truncatula]
Medtr3g087510	570	30.82	7.315	-2.07494	Down	0.849773	-	-	-	-	gi|355491029|gb|AES72232.1|/4.78131e-91/PLAT-plant-stress protein [Medicago truncatula]
Medtr7g114490	1509	13.465	3.18	-2.08212	Down	0.82927	K18858|1|2e-112|407|brp:103855163|(Z)-3-hexen-1-ol acetyltransferase [EC:2.3.1.195]	-	-	-	gi|657380391|gb|AES82601.2|/0/benzyl alcohol O-benzoyltransferase [Medicago truncatula]
Medtr6g037720	285	514.49	120.825	-2.09022	Down	0.862391	-	-	-	-	gi|657381968|gb|KEH25920.1|/4.96797e-50/hypothetical protein MTR_6g037720 [Medicago truncatula]
Medtr5g013440	759	76.18	17.745	-2.102	Down	0.858612	-	-	-	GO:0000902//cell morphogenesis;GO:0009827//plant-type cell wall modification;GO:0000003//reproduction	gi|657383945|gb|AES94346.2|/4.03888e-152/expansin-B1-like protein [Medicago truncatula]
Medtr4g109830	699	30.065	6.93	-2.11716	Down	0.85043	K09264|1|4e-94|344|cam:101507855|MADS-box transcription factor, plant	-	-	-	gi|657390526|gb|KEH32047.1|/2.66682e-112/MADS-box transcription factor [Medicago truncatula]
Medtr1g045065	906.39	24.535	5.615	-2.12748	Down	0.847408	K05758|1|4e-145|514|cam:101488522|actin related protein 2/3 complex, subunit 2	-	-	-	gi|657402251|gb|KEH41159.1|/6.57339e-129/actin-related protein 2/3 complex, protein [Medicago truncatula]
Medtr2g010580	495	83.575	18.645	-2.16428	Down	0.859729	K13449|1|2e-94|343|mtr:MTR_2g010580|pathogenesis-related protein 1	-	-	-	gi|657396491|gb|AES63607.2|/6.75524e-97/CAP, cysteine-rich secretory protein, antigen 5, partial [Medicago truncatula]
Medtr8g089180	1248	36.155	7.885	-2.19701	Down	0.853881	K12448|1|0.0|802|mtr:MTR_8g089180|UDP-arabinose 4-epimerase [EC:5.1.3.5]	-	GO:0048037//cofactor binding;GO:0016857//racemase and epimerase activity, acting on carbohydrates and derivatives;GO:0048037//cofactor binding;GO:0016857//racemase and epimerase activity, acting on carbohydrates and derivatives;GO:0048037//cofactor binding;GO:0016857//racemase and epimerase activity, acting on carbohydrates and derivatives	GO:0019318//hexose metabolic process;GO:0019318//hexose metabolic process;GO:0019318//hexose metabolic process	gi|657375389|gb|AET04475.2|/0/UDP-D-glucose/UDP-D-galactose 4-epimerase [Medicago truncatula]
Medtr2g046150	495	11.73	2.535	-2.21015	Down	0.82674	-	-	-	-	gi|657398101|gb|KEH37723.1|/1.27991e-79/DUF538 family protein [Medicago truncatula]
Medtr7g015230	2652	12.89	2.76	-2.22351	Down	0.830666	K04730|1|2e-100|368|mtr:MTR_5g047070|interleukin-1 receptor-associated kinase 1 [EC:2.7.11.1];K04733|3|1e-75|285|ppp:PHYPADRAFT_56753|interleukin-1 receptor-associated kinase 4 [EC:2.7.11.1]	-	-	-	gi|657376690|gb|KEH21704.1|/0/receptor-like kinase feronia-like protein [Medicago truncatula]
Medtr8g035520	990	14.845	3.155	-2.23427	Down	0.836121	K14493|1|1e-38|160|smo:SELMODRAFT_443106|gibberellin receptor GID1 [EC:3.-.-.-]	-	-	-	gi|357514717|ref|XP_003627647.1|/5.50119e-180/Gibberellin receptor GID1 [Medicago truncatula]
Medtr3g106740	393	1716.86	350.515	-2.29222	Down	0.866169	K02883|1|2e-27|120|zma:103646289|large subunit ribosomal protein L18e;K11855|2|4e-17|86.7|bvg:104906049|ubiquitin carboxyl-terminal hydrolase 36/42 [EC:3.4.19.12];K05747|3|2e-11|67.8|gmx:102666577|Wiskott-Aldrich syndrome protein	-	-	-	gi|357466155|ref|XP_003603362.1|/1.57645e-56/Proline-rich protein [Medicago truncatula]
Medtr4g027840	420	591.61	118.48	-2.32	Down	0.869521	-	-	-	GO:0051234//establishment of localization	gi|657387007|gb|AES87466.2|/2.19946e-66/Lipid transfer protein [Medicago truncatula]
Medtr4g057450	915	13.555	2.7	-2.32779	Down	0.838733	K08235|1|3e-147|521|cam:101508375|xyloglucan:xyloglucosyl transferase [EC:2.4.1.207]	-	-	-	gi|657387931|gb|AES88539.2|/2.85557e-172/xyloglucan endotransglucosylase/hydrolase family protein [Medicago truncatula]
Medtr3g025260	1551	8.34	1.635	-2.35076	Down	0.815157	K05280|1|0.0|939|mtr:MTR_3g025260|flavonoid 3'-monooxygenase [EC:1.14.13.21]	-	GO:0016491//oxidoreductase activity;GO:0005506//iron ion binding	GO:0008152//metabolic process	gi|657392123|gb|AES69199.2|/0/flavonoid hydroxylase [Medicago truncatula]
Medtr1g107165	1575	102.155	19.995	-2.35305	Down	0.867106	-	-	-	-	gi|657405591|gb|KEH44063.1|/0/hypothetical protein MTR_1g107165 [Medicago truncatula]
Medtr1g032190	607.94	37.055	7.195	-2.3646	Down	0.860994	K17991|1|3e-100|364|mtr:MTR_097s0019|peroxygenase [EC:1.11.2.3]	-	-	-	gi|657401640|gb|KEH40599.1|/5.89017e-106/calcium ion-binding protein [Medicago truncatula]
Medtr8g027465	534	51.335	9.76	-2.39499	Down	0.86451	K09286|1|8e-63|239|cam:101493048|EREBP-like factor	-	-	-	gi|657372862|gb|KEH18632.1|/5.80563e-82/AP2 domain class transcription factor [Medicago truncatula]
Medtr1207s0010	537	13.395	2.535	-2.40164	Down	0.83985	K03283|1|2e-66|251|sita:101756252|heat shock 70kDa protein 1/8;K06758|1|2e-66|251|sita:101756252|L1 cell adhesion molecule like protein	-	GO:0032559	-	gi|657368198|gb|KEH15383.1|/4.21529e-96/heat shock cognate 70 kDa protein [Medicago truncatula]
Medtr1g053705	420	15.515	2.89	-2.42452	Down	0.845173	-	-	-	-	gi|657402816|gb|KEH41685.1|/3.99908e-76/hypothetical protein MTR_1g053705 [Medicago truncatula]
Medtr5g090910	651	26.235	4.885	-2.42506	Down	0.857199	K00799|1|2e-86|317|mtr:MTR_5g090910|glutathione S-transferase [EC:2.5.1.18]	-	GO:0016765//transferase activity, transferring alkyl or aryl (other than methyl) groups;GO:0016765//transferase activity, transferring alkyl or aryl (other than methyl) groups	-	gi|657385856|gb|KEH28398.1|/7.31416e-90/glutathione S-transferase [Medicago truncatula]
Medtr7g088790	1842	20.65	3.83	-2.43073	Down	0.85273	K14638|1|0.0|850|mtr:MTR_7g088820|solute carrier family 15 (peptide/histidine transporter), member 3/4	-	-	-	gi|357509215|ref|XP_003624896.1|/0/Peptide transporter PTR5 [Medicago truncatula]
Medtr8g018690	2598	548.34	100.96	-2.44129	Down	0.870967	K15718|1|0.0|1649|mtr:MTR_8g018690|linoleate 9S-lipoxygenase [EC:1.13.11.58]	GO:0044424;GO:0044424	GO:0046914//transition metal ion binding;GO:0016702//oxidoreductase activity, acting on single donors with incorporation of molecular oxygen, incorporation of two atoms of oxygen;GO:0046914//transition metal ion binding;GO:0016702//oxidoreductase activity, acting on single donors with incorporation of molecular oxygen, incorporation of two atoms of oxygen	GO:0006633//fatty acid biosynthetic process;GO:0006633//fatty acid biosynthetic process	gi|357513817|ref|XP_003627197.1|/0/Lipoxygenase [Medicago truncatula]
Medtr1g028300	1161	66.105	12.105	-2.44916	Down	0.866597	K14497|1|6e-143|507|cam:101507599|protein phosphatase 2C [EC:3.1.3.16]	-	GO:0016787//hydrolase activity	-	gi|657401420|gb|KEH40398.1|/0/protein phosphatase 2C-like protein [Medicago truncatula]
Medtr8g067020	309	7.98	1.46	-2.45042	Down	0.814418	-	-	-	-	gi|657374519|gb|KEH20073.1|/1.04475e-07/hypothetical protein MTR_8g066952 [Medicago truncatula]
Medtr7g093140	318	189.565	33.58	-2.49702	Down	0.870145	K07407|1|9e-15|79.0|mus:103996513|alpha-galactosidase [EC:3.2.1.22]	-	-	GO:0007275//multicellular organismal development	gi|357509933|ref|XP_003625255.1|/7.71285e-35/Seed maturation protein [Medicago truncatula]
Medtr4g096770	825	23.2	4.02	-2.52886	Down	0.856098	K03189|1|3e-141|501|mtr:MTR_4g096770|urease accessory protein	GO:0044424	GO:0046914//transition metal ion binding;GO:0032559	-	gi|357476427|ref|XP_003608499.1|/1.41666e-140/Urease accessory protein ureG [Medicago truncatula]
Medtr4g033085	1074	7.915	1.37	-2.53041	Down	0.815157	K13259|1|1e-148|526|gmx:100807589|2,7,4'-trihydroxyisoflavanone 4'-O-methyltransferase / isoflavone 4'-O-methyltransferase [EC:2.1.1.212 2.1.1.46];K13262|4|6e-92|338|gmx:100813225|isoflavone-7-O-methyltransferase [EC:2.1.1.150]	-	GO:0005515//protein binding;GO:0008168//methyltransferase activity	GO:0006730//one-carbon metabolic process	gi|657387128|gb|KEH29283.1|/0/isoflavone-7-O-methyltransferase [Medicago truncatula]
Medtr1g022465	1137	29.495	4.79	-2.62237	Down	0.864182	K08241|1|8e-166|583|mtr:MTR_124s0007|jasmonate O-methyltransferase [EC:2.1.1.141]	-	GO:0016740//transferase activity	-	gi|657401157|gb|KEH40177.1|/0/salicylic acid carboxyl methyltransferase [Medicago truncatula]
Medtr5g070685	351	10.54	1.66	-2.66662	Down	0.837238	K14985|1|9e-28|122|tcc:TCM_012311|26-hydroxylase [EC:1.14.-.-];K07409|2|7e-25|112|vvi:100243878|cytochrome P450, family 1, subfamily A, polypeptide 2 [EC:1.14.14.1];K09755|3|4e-24|110|rcu:RCOM_0193830|ferulate-5-hydroxylase [EC:1.14.-.-];K07408|4|7e-23|105|pop:POPTR_0007s06240g|cytochrome P450, family 1, subfamily A, polypeptide 1 [EC:1.14.14.1]	-	-	-	gi|657385309|gb|KEH28162.1|/1.95607e-46/cytochrome P450 family 71 protein [Medicago truncatula]
Medtr3g099040	909	14.93	2.315	-2.68913	Down	0.85089	K00430|1|2e-08|60.5|mdm:103431979|peroxidase [EC:1.11.1.7];K10752|2|2e-06|53.5|mdm:103421028|histone-binding protein RBBP4	-	-	-	gi|657395364|gb|AES73042.2|/2.62547e-77/heavy-metal-associated domain protein [Medicago truncatula]
Medtr5g045250	1563	12.13	1.87	-2.69747	Down	0.843497	K00517|1|0.0|682|cit:102629694|	-	-	-	gi|357487695|ref|XP_003614135.1|/0/Cytochrome P450 78A11 [Medicago truncatula]
Medtr1g016235	255	221.56	32.845	-2.75395	Down	0.876043	-	-	-	-	gi|657400850|gb|KEH39929.1|/1.48585e-46/hypothetical protein MTR_1g016235 [Medicago truncatula]
Medtr3g031650	960	3238.43	472.53	-2.77681	Down	0.878064	K09753|1|3e-69|262|csv:101213412|cinnamoyl-CoA reductase [EC:1.2.1.44]	-	GO:0048037//cofactor binding;GO:0016616//oxidoreductase activity, acting on the CH-OH group of donors, NAD or NADP as acceptor;GO:0048037//cofactor binding;GO:0048037//cofactor binding;GO:0016616//oxidoreductase activity, acting on the CH-OH group of donors, NAD or NADP as acceptor	GO:0008152//metabolic process;GO:0008152//metabolic process;GO:0008152//metabolic process	gi|357458089|ref|XP_003599325.1|/4.90287e-170/Dihydroflavonol reductase [Medicago truncatula]
Medtr8g101650	843	11.715	1.7	-2.78475	Down	0.842775	K08869|1|5e-24|112|cre:CHLREDRAFT_165812|aarF domain-containing kinase;K17613|2|5e-15|82.0|mpp:MICPUCDRAFT_55883|calcineurin-binding protein cabin-1	-	-	-	gi|355524660|gb|AET05114.1|/4.75427e-131/MYB-like transcription factor family protein [Medicago truncatula]
Medtr8g012585	1377	6.925	0.985	-2.81362	Down	0.818147	K17961|1|0.0|756|cam:105852562|cytochrome P450, family 82, subfamily G, polypeptide 1 [EC:1.14.-.-]	-	GO:0005506//iron ion binding;GO:0004497//monooxygenase activity	-	gi|657372227|gb|KEH18124.1|/0/cytochrome P450 family 82 protein [Medicago truncatula]
Medtr3g087700	533.6	35.18	4.995	-2.8162	Down	0.872577	-	-	-	-	gi|355491047|gb|AES72250.1|/9.12948e-91/DUF581 family protein [Medicago truncatula]
Medtr3g067570	279	9.665	1.335	-2.85593	Down	0.83962	-	-	-	-	gi|657393913|gb|KEH34665.1|/1.6601e-53/albumin I [Medicago truncatula]
Medtr6g033810	876	7.38	0.995	-2.89085	Down	0.824095	K03283|1|2e-93|342|sita:101785219|heat shock 70kDa protein 1/8;K06758|1|2e-93|342|sita:101785219|L1 cell adhesion molecule like protein	-	-	-	gi|657381761|gb|KEH25723.1|/4.85333e-150/heat shock cognate 70 kDa protein [Medicago truncatula]
Medtr5g025250	1740	11.59	1.525	-2.926	Down	0.848196	K09840|1|0.0|1100|mtr:MTR_5g025250|9-cis-epoxycarotenoid dioxygenase [EC:1.13.11.51]	-	GO:0016701//oxidoreductase activity, acting on single donors with incorporation of molecular oxygen	-	gi|357484345|ref|XP_003612460.1|/0/Carotenoid cleavage dioxygenase 4a [Medicago truncatula]
Medtr4g038440	1071.85	10940.3	1364.95	-3.00273	Down	0.887872	K13066|1|1e-35|150|sly:101261963|caffeic acid 3-O-methyltransferase [EC:2.1.1.68];K05279|3|2e-35|149|smo:SELMODRAFT_450944|flavonol 3-O-methyltransferase [EC:2.1.1.76]	-	GO:0008168//methyltransferase activity;GO:0008171//O-methyltransferase activity	-	gi|357470919|ref|XP_003605744.1|/0/Caffeic acid 3-O-methyltransferase [Medicago truncatula]
Medtr4g045667	1491	36.44	4.46	-3.03041	Down	0.878245	K01177|1|0.0|902|gmx:100787580|beta-amylase [EC:3.2.1.2]	-	GO:0043167//ion binding;GO:0016160//amylase activity	GO:0005976//polysaccharide metabolic process	gi|657387439|gb|KEH29555.1|/0/beta-amylase [Medicago truncatula]
Medtr8g069785	312	11.02	1.34	-3.03982	Down	0.851433	-	-	-	-	gi|657374674|gb|KEH20202.1|/2.83694e-53/hypothetical protein MTR_8g069785 [Medicago truncatula]
Medtr2g012840	159	5.945	0.71	-3.06579	Down	0.813202	K03164|1|2e-06|50.8|mtr:MTR_1g075370|DNA topoisomerase II [EC:5.99.1.3]	-	-	-	gi|357446443|ref|XP_003593499.1|/6.58335e-26/hypothetical protein MTR_2g012840 [Medicago truncatula]
Medtr4g066170	2721	245.605	29.095	-3.0775	Down	0.886509	K00454|1|0.0|1512|cam:101499921|lipoxygenase [EC:1.13.11.12]	-	GO:0046914//transition metal ion binding;GO:0016702//oxidoreductase activity, acting on single donors with incorporation of molecular oxygen, incorporation of two atoms of oxygen	GO:0006633//fatty acid biosynthetic process	gi|657388323|gb|KEH30273.1|/0/linoleate 13S-lipoxygenase 2-1, related protein [Medicago truncatula]
Medtr4g012020	210	45.695	5.305	-3.10661	Down	0.880611	-	-	-	-	gi|657386445|gb|KEH28781.1|/4.22157e-33/galactosyltransferase family protein [Medicago truncatula]
Medtr7g093170	534	13.835	1.59	-3.12122	Down	0.860436	K07407|1|2e-15|82.4|mus:103996513|alpha-galactosidase [EC:3.2.1.22]	-	-	-	gi|357509939|ref|XP_003625258.1|/9.90291e-82/Seed maturation protein [Medicago truncatula]
Medtr6g072710	342	262.405	29.53	-3.15154	Down	0.886656	K19642|1|7e-33|139|vvi:100233130|D-galacturonate reductase [EC:1.1.1.365]	-	-	-	gi|657382970|gb|AES76192.2|/3.35115e-59/aldo/keto reductase family oxidoreductase [Medicago truncatula]
Medtr5g045320	273	8.115	0.91	-3.15665	Down	0.836794	K00695|1|7e-22|102|mtr:MTR_6g081200|sucrose synthase [EC:2.4.1.13]	-	-	-	gi|357487707|ref|XP_003614141.1|/1.55908e-48/hypothetical protein MTR_5g045320 [Medicago truncatula]
Medtr8g091320	1533	1359.38	151.165	-3.16875	Down	0.892308	K01858|1|0.0|1017|mtr:MTR_8g091320|myo-inositol-1-phosphate synthase [EC:5.5.1.4]	-	GO:0016872//intramolecular lyase activity	GO:0006020//inositol metabolic process;GO:0006644//phospholipid metabolic process	gi|357519539|ref|XP_003630058.1|/0/L-myo inositol-1 phosphate synthase [Medicago truncatula]
Medtr7g023690	666	10.555	1.12	-3.23636	Down	0.854965	K04730|1|8e-25|114|ppp:PHYPADRAFT_145093|interleukin-1 receptor-associated kinase 1 [EC:2.7.11.1];K13416|2|3e-23|108|bvg:104905769|brassinosteroid insensitive 1-associated receptor kinase 1 [EC:2.7.10.1 2.7.11.1];K13418|5|3e-21|102|cic:CICLE_v10027231mg|somatic embryogenesis receptor kinase 1 [EC:2.7.10.1 2.7.11.1]	-	-	-	gi|357503045|ref|XP_003621811.1|/7.04427e-120/Polygalacturonase inhibitor protein [Medicago truncatula]
Medtr4g088555	435	17.675	1.72	-3.36123	Down	0.876553	K13415|1|2e-20|98.2|mdm:103401427|protein brassinosteroid insensitive 1 [EC:2.7.10.1 2.7.11.1]	GO:0043231//intracellular membrane-bounded organelle	GO:0003676//nucleic acid binding	-	gi|657389309|gb|KEH31025.1|/2.2324e-66/squamosa promoter-binding-like protein [Medicago truncatula]
Medtr5g070950	276	8.305	0.805	-3.36692	Down	0.847736	-	-	-	-	gi|657385315|gb|AES98638.2|/6.77616e-47/hypothetical protein MTR_5g070950 [Medicago truncatula]
Medtr3g116320	2085	6.955	0.67	-3.37582	Down	0.83686	K12472|1|2e-10|68.9|bvg:104885038|epidermal growth factor receptor substrate 15;K06699|2|6e-07|57.0|smo:SELMODRAFT_440226|proteasome activator subunit 4;K10352|3|4e-06|54.3|cam:101505698|myosin heavy chain	-	-	-	gi|657396251|gb|AES74144.2|/0/dehydration-responsive RD22-like protein [Medicago truncatula]
Medtr5g077680	210	10.5	1.01	-3.37796	Down	0.859614	-	-	-	-	gi|355517574|gb|AES99197.1|/4.22157e-33/galactosyltransferase family protein [Medicago truncatula]
Medtr8g079458	210	10.5	1.01	-3.37796	Down	0.859614	-	-	-	-	gi|355517574|gb|AES99197.1|/4.22157e-33/galactosyltransferase family protein [Medicago truncatula]
Medtr3g074930	1872	57.125	5.435	-3.39377	Down	0.891404	-	-	GO:0043169//cation binding;GO:0016791//phosphatase activity;GO:0043169//cation binding;GO:0016791//phosphatase activity	-	gi|657394294|gb|KEH34963.1|/0/inactive purple acid phosphatase-like protein [Medicago truncatula]
Medtr1g030890	1866	75.17	7.04	-3.41651	Down	0.892374	K13947|1|0.0|875|cam:101502756|auxin efflux carrier family	GO:0031224//intrinsic component of membrane	-	GO:0006810//transport	gi|25986775|gb|AAM55299.1|/0/auxin efflux carrier protein [Medicago truncatula]
Medtr3g100150	1443	4.83	0.45	-3.42403	Down	0.804741	K13065|1|9e-17|89.0|smo:SELMODRAFT_450975|shikimate O-hydroxycinnamoyltransferase [EC:2.3.1.133]	-	-	-	gi|357465231|ref|XP_003602897.1|/0/Omega-hydroxypalmitate O-feruloyl transferase [Medicago truncatula]
Medtr3g031640	2403	6.135	0.5	-3.61706	Down	0.834724	K04733|1|1e-119|431|pop:POPTR_0013s08930g|interleukin-1 receptor-associated kinase 4 [EC:2.7.11.1];K00276|5|2e-80|301|sot:102600413|primary-amine oxidase [EC:1.4.3.21]	-	-	-	gi|357458087|ref|XP_003599324.1|/0/Somatic embryogenesis receptor kinase [Medicago truncatula]
Medtr0052s0060	1866	4.315	0.325	-3.73085	Down	0.804495	K01191|1|1e-18|95.5|mdm:103411291|alpha-mannosidase [EC:3.2.1.24]	-	-	-	gi|657370989|gb|KEH17020.1|/0/senescence-associated protein [Medicago truncatula]
Medtr4g053420	1146	16.99	0.955	-4.15304	Down	0.896744	K12449|1|0.0|755|mtr:MTR_4g053420|UDP-apiose/xylose synthase	-	GO:0048037//cofactor binding	GO:0008152//metabolic process	gi|357471689|ref|XP_003606129.1|/0/Bifunctional polymyxin resistance arnA protein [Medicago truncatula]
Medtr3g110172	1074	331.825	17.495	-4.24541	Down	0.920352	-	-	-	-	gi|657395881|gb|KEH36049.1|/0/bark storage-like protein [Medicago truncatula]
Medtr4g020110	2271	22.545	1.135	-4.31204	Down	0.906946	K12657|1|0.0|1021|mtr:MTR_4g020450|delta-1-pyrroline-5-carboxylate synthetase [EC:2.7.2.11 1.2.1.41]	-	-	-	gi|356668563|gb|AET35478.1|/0/delta-1-pyrroline-5-carboxylate synthetase 3 [Medicago truncatula]
Medtr6g039440	1662	4.855	0.225	-4.43147	Down	0.839078	K15803|1|0.0|785|cam:101511182|(-)-germacrene D synthase [EC:4.2.3.22 4.2.3.75]	-	-	-	gi|657382060|gb|KEH26009.1|/0/sesquiterpene synthase [Medicago truncatula]
Medtr8g016960	2274	8.875	0.395	-4.48982	Down	0.885276	K15813|1|0.0|1337|cam:101509140|beta-amyrin synthase [EC:5.4.99.39]	-	GO:0031559//oxidosqualene cyclase activity	GO:0016104//triterpenoid biosynthetic process	gi|657372512|gb|AET01563.2|/0/beta-amyrin synthase [Medicago truncatula]
Medtr7g010710	1662	3.63	0.16	-4.50383	Down	0.808717	K14173|1|0.0|1132|mtr:MTR_7g010710|alpha-farnesene synthase [EC:4.2.3.46]	-	-	-	gi|357501877|ref|XP_003621227.1|/0/(E E)-alpha-farnesene synthase [Medicago truncatula]
Medtr6g023190	879	4.08	0.13	-4.97199	Down	0.840573	-	-	-	-	gi|357497029|ref|XP_003618803.1|/2.41785e-157/hypothetical protein MTR_6g023190 [Medicago truncatula]
Medtr8g014650	786	494.375	14.71	-5.07074	Down	0.94585	K02866|1|2e-22|106|osa:4332737|large subunit ribosomal protein L10e;K11340|2|3e-10|65.9|gmx:100809724|actin-like protein 6A;K03024|3|1e-08|60.8|tcc:TCM_000033|DNA-directed RNA polymerase III subunit RPC7	-	GO:0016791//phosphatase activity	-	gi|357513539|ref|XP_003627058.1|/4.57178e-154/Stem 28 kDa glycoprotein [Medicago truncatula]
Medtr8g070040	363	12.48	0.33	-5.24101	Down	0.924459	-	-	-	GO:0010876//lipid localization	gi|657374712|gb|KEH20240.1|/8.62558e-63/Lipid transfer protein [Medicago truncatula]
Medtr2g049020	1743	21.465	0.31	-6.11357	Down	0.96407	K08150|1|0.0|1071|mtr:MTR_2g049020|MFS transporter, SP family, solute carrier family 2 (myo-inositol transporter), member 13	GO:0031224//intrinsic component of membrane	GO:0022857//transmembrane transporter activity	GO:0006810//transport	gi|357450525|ref|XP_003595539.1|/0/Carbohydrate transporter/sugar porter [Medicago truncatula]
Medtr6g084640	939	41.48	0.585	-6.14784	Down	0.972596	-	-	-	-	gi|161897795|gb|ABX80067.1|/2.51696e-38/cold-acclimation specific protein 31 [Medicago truncatula]
Medtr8g070015	342	12.78	0.18	-6.14975	Down	0.95321	-	-	-	GO:0010876//lipid localization	gi|657374710|gb|KEH20238.1|/4.83905e-58/Lipid transfer protein [Medicago truncatula]
Medtr4g071670	663	2.235	0.01	-7.80413	Down	0.812939	K00966|1|1e-120|432|mtr:MTR_4g071670|mannose-1-phosphate guanylyltransferase [EC:2.7.7.13]	-	GO:0016772//transferase activity, transferring phosphorus-containing groups	GO:0008152//metabolic process	gi|357473539|ref|XP_003607054.1|/5.338e-120/Mannose-1-phosphate guanyltransferase alpha-B [Medicago truncatula]
Medtr0214s0040	369	2.355	0.01	-7.87958	Down	0.822435	-	-	-	-	gi|657370167|gb|KEH16360.1|/5.94765e-56/hypothetical protein MTR_0214s0040 [Medicago truncatula]
Medtr4g025940	528	2.41	0.01	-7.91289	Down	0.826247	K00517|1|2e-52|205|crb:CARUB_v10017071mg|	-	GO:0016491//oxidoreductase activity;GO:0005506//iron ion binding	GO:0008152//metabolic process	gi|657386926|gb|KEH29135.1|/6.72926e-99/cytochrome P450 family 71 protein [Medicago truncatula]
Medtr3g449470	684	2.42	0.01	-7.91886	Down	0.82674	K13415|1|8e-09|60.8|mdm:103401427|protein brassinosteroid insensitive 1 [EC:2.7.10.1 2.7.11.1];K10798|2|4e-06|52.0|mdm:103432668|poly [ADP-ribose] polymerase [EC:2.4.2.30]	-	-	-	gi|657392714|gb|KEH33621.1|/3.90391e-129/hypothetical protein MTR_3g449470 [Medicago truncatula]
Medtr5g006200	183	2.495	0.01	-7.9629	Down	0.831964	-	-	-	-	gi|357480855|ref|XP_003610713.1|/1.63746e-29/hypothetical protein MTR_5g006200 [Medicago truncatula]
Medtr8g080060	276	2.61	0.01	-8.02791	Down	0.83893	-	-	-	-	gi|657375134|gb|KEH20547.1|/2.32893e-47/NADH-ubiquinone reductase complex 1 MLRQ subunit [Medicago truncatula]
Medtr8g105450	2319	2.81	0.01	-8.13443	Down	0.85048	K17964|1|7e-09|63.5|aly:ARALYDRAFT_474889|leucine-rich PPR motif-containing protein, mitochondrial;K17710|5|7e-07|57.0|tcc:TCM_037868|pentatricopeptide repeat domain-containing protein 1	-	-	-	gi|357521335|ref|XP_003630956.1|/0/Pentatricopeptide repeat-containing protein [Medicago truncatula]
Medtr3g063360	345	3	0.01	-8.22882	Down	0.859877	K19613|1|2e-15|80.9|vvi:100249878|leucine-rich repeat protein SHOC2;K15078|3|2e-12|70.9|rcu:RCOM_1122050|structure-specific endonuclease subunit SLX1 [EC:3.6.1.-]	-	-	-	gi|657393780|gb|KEH34569.1|/1.00882e-50/disease resistance RGA4-like protein, putative [Medicago truncatula]
Medtr6g024095	1254	3.33	0.01	-8.37938	Down	0.874236	K03595|1|1e-41|171|bpg:Bathy04g02130|GTPase	-	GO:0000166//nucleotide binding	-	gi|657381491|gb|KEH25477.1|/0/GTP-binding ERG-like protein [Medicago truncatula]
Medtr4g033170	1074	3.4	0.01	-8.40939	Down	0.877407	K13259|1|5e-154|544|gmx:100807589|2,7,4'-trihydroxyisoflavanone 4'-O-methyltransferase / isoflavone 4'-O-methyltransferase [EC:2.1.1.212 2.1.1.46];K13262|4|5e-98|358|gmx:100813225|isoflavone-7-O-methyltransferase [EC:2.1.1.150]	-	GO:0005515//protein binding;GO:0008168//methyltransferase activity	GO:0006730//one-carbon metabolic process	gi|90018277|gb|ABD83945.1|/0/IOMT 6 [Medicago truncatula]
Medtr3g084270	243	3.62	0.01	-8.49985	Down	0.885309	K14488|1|1e-15|82.0|cam:101502664|SAUR family protein	-	-	-	gi|357462795|ref|XP_003601679.1|/4.24712e-33/hypothetical protein MTR_3g084270 [Medicago truncatula]
Medtr8g099730	768.87	3.85	0.01	-8.58871	Down	0.892719	K15382|1|2e-88|325|cam:101488443|solute carrier family 50 (sugar transporter)	GO:0031224//intrinsic component of membrane;GO:0031224//intrinsic component of membrane	-	GO:0071702;GO:0071702	gi|657376053|gb|KEH21269.1|/1.26738e-102/bidirectional sugar transporter [Medicago truncatula]
Medtr2g078780	351	4.295	0.01	-8.74651	Down	0.905172	-	-	-	-	gi|657399212|gb|KEH38698.1|/5.30223e-60/chilling-induced protein, putative [Medicago truncatula]
Medtr4g066070	420	4.615	0.01	-8.85019	Down	0.912516	-	-	-	-	gi|657388314|gb|KEH30264.1|/1.17713e-35/Nodule-specific Glycine Rich Peptide [Medicago truncatula]
Medtr3g084180	279	9.17	0.01	-9.84078	Down	0.96108	K14488|1|1e-47|187|mtr:MTR_3g084180|SAUR family protein	-	-	-	gi|357462777|ref|XP_003601670.1|/8.82305e-47/Auxin-induced protein-like protein [Medicago truncatula]

## Sheet: Table S3
Gene ID	Gene Length	Means-WT	Means-mtpin1-1 mtpin3-1	Log2Ratio(mtpin1-1 mtpin3-1/WT)	Up-Down-Regulation(mtpin1-1 mtpin3-1/WT	Probability	KEGG Orthology	GO Component	GO Function	GO Process	Blast nr
Medtr7g033305	540	0.01	67.815	12.7274	Up	0.995513	K06883|1|6e-15|79.7|mdm:103443119|uncharacterized protein;K10599|3|5e-10|64.3|mdm:103416752|pre-mRNA-processing factor 19 [EC:2.3.2.27];K12153|4|8e-08|57.0|cit:102610907|phenylalanine N-monooxygenase [EC:1.14.13.124]	-	-	-	gi|657377211|gb|KEH22116.1|/1.09582e-83/transmembrane protein, putative [Medicago truncatula]
Medtr2g451100	282	0.01	23.18	11.1787	Up	0.985624	-	-	-	-	gi|657398302|gb|KEH37910.1|/8.57927e-18/hypothetical protein MTR_2g451100 [Medicago truncatula]
Medtr2g028500	162	0.01	20.965	11.0338	Up	0.983698	K06627|1|8e-08|55.8|mtr:MTR_8g095930|cyclin A	-	-	-	gi|357448303|ref|XP_003594427.1|/7.25881e-25/hypothetical protein MTR_2g028500 [Medicago truncatula]
Medtr1g090987	534	0.01	18.575	10.8591	Up	0.9813	K09754|1|2e-44|178|dosa:Os05t0494000-01|coumaroylquinate(coumaroylshikimate) 3'-monooxygenase [EC:1.14.13.36];K00517|3|4e-44|177|osa:4348172|;K09755|4|4e-44|177|rcu:RCOM_0193830|ferulate-5-hydroxylase [EC:1.14.-.-];K07408|5|5e-44|177|pop:POPTR_0007s06240g|cytochrome P450, family 1, subfamily A, polypeptide 1 [EC:1.14.14.1]	-	GO:0016491//oxidoreductase activity;GO:0005506//iron ion binding	GO:0008152//metabolic process	gi|657404763|gb|KEH43386.1|/1.98613e-98/cytochrome P450 family protein [Medicago truncatula]
Medtr5g098775	606	0.01	17.76	10.7944	Up	0.980337	-	-	-	-	gi|657386080|gb|KEH28489.1|/8.24837e-103/hypothetical protein MTR_5g098775 [Medicago truncatula]
Medtr1g091023	1470	0.01	17.23	10.7507	Up	0.979749	K00517|1|5e-89|328|osa:4348172|;K05280|2|2e-77|290|brp:103847118|flavonoid 3'-monooxygenase [EC:1.14.13.21]	-	GO:0016491//oxidoreductase activity;GO:0005506//iron ion binding	-	gi|657404763|gb|KEH43386.1|/0/cytochrome P450 family protein [Medicago truncatula]
Medtr2g041580	633	0.01	14.305	10.4823	Up	0.97456	K11426|1|1e-26|120|sly:101250545|SET and MYND domain-containing protein;K19476|3|9e-12|70.5|mdm:103418875|vacuolar protein sorting-associated protein IST1	GO:0005576//extracellular region;GO:0030312//external encapsulating structure	GO:0046914//transition metal ion binding;GO:0004871//signal transducer activity	GO:0009755//hormone-mediated signaling pathway	gi|657397931|gb|KEH37575.1|/2.46736e-100/auxin-binding protein ABP19a [Medicago truncatula]
Medtr4g072460	279	0.01	8.33	9.70217	Up	0.952808	K14488|1|3e-47|186|mtr:MTR_4g072460|SAUR family protein	-	-	-	gi|357473669|ref|XP_003607119.1|/1.96557e-46/Auxin-induced SAUR-like protein [Medicago truncatula]
Medtr6g033995	201	0.01	8	9.64386	Up	0.950671	K03283|1|3e-09|60.5|mtr:MTR_7g035210|heat shock 70kDa protein 1/8;K06758|1|3e-09|60.5|mtr:MTR_7g035210|L1 cell adhesion molecule like protein	-	-	-	gi|657381789|gb|KEH25751.1|/1.3697e-31/heat shock cognate 70 kDa protein [Medicago truncatula]
Medtr1g097910	1170	0.01	7.255	9.50283	Up	0.945302	K00660|1|0.0|734|mtr:MTR_1g097910|chalcone synthase [EC:2.3.1.74]	-	GO:0016747//transferase activity, transferring acyl groups other than amino-acyl groups	GO:0009699//phenylpropanoid biosynthetic process	gi|357443489|ref|XP_003592022.1|/0/Chalcone synthase [Medicago truncatula]
Medtr7g071790	456	0.01	7.155	9.48281	Up	0.944405	-	-	-	-	gi|357506437|ref|XP_003623507.1|/4.98361e-87/Wound-induced protein [Medicago truncatula]
Medtr7g116510	1089	0.01	7.11	9.47371	Up	0.944013	K10960|1|1e-50|200|atr:18422248|geranylgeranyl reductase [EC:1.3.1.83];K00679|2|3e-50|199|cic:CICLE_v10027727mg|phospholipid:diacylglycerol acyltransferase [EC:2.3.1.158];K01188|3|4e-38|159|aly:ARALYDRAFT_316517|beta-glucosidase [EC:3.2.1.21];K01206|4|5e-22|105|brp:103852428|alpha-L-fucosidase [EC:3.2.1.51]	-	-	-	gi|357512409|ref|XP_003626493.1|/0/GDSL esterase/lipase [Medicago truncatula]
Medtr0991s0010	565	0.01	6.915	9.43359	Up	0.942267	K04077|1|4e-81|300|cam:101495552|chaperonin GroEL	GO:0009536//plastid	GO:0005515//protein binding;GO:0032559	GO:0006457//protein folding	gi|657368493|gb|KEH15462.1|/7.17292e-84/TCP-1/cpn60 chaperonin family protein, partial [Medicago truncatula]
Medtr4g117610	2007	0.01	6.025	9.23482	Up	0.932509	K00276|1|0.0|1146|cam:101491799|primary-amine oxidase [EC:1.4.3.21]	-	GO:0046914//transition metal ion binding;GO:0016641//oxidoreductase activity, acting on the CH-NH2 group of donors, oxygen as acceptor;GO:0048037//cofactor binding	GO:0006807//nitrogen compound metabolic process	gi|657390801|gb|KEH32230.1|/0/copper amine oxidase, enzyme domain protein [Medicago truncatula]
Medtr4g019750	360	0.01	5.7	9.15482	Up	0.928282	-	-	-	-	gi|657386707|gb|KEH28976.1|/1.05789e-60/transmembrane protein, putative [Medicago truncatula]
Medtr2g027600	234	0.01	5.605	9.13057	Up	0.926928	K00850|1|5e-09|59.7|pmum:103324404|6-phosphofructokinase 1 [EC:2.7.1.11];K19307|2|7e-06|49.3|sly:101268886|25S rRNA (uracil2634-N3)-methyltransferase [EC:2.1.1.313]	-	-	-	gi|124360895|gb|ABN08867.1|/5.21795e-28/Heavy metal transport/detoxification protein [Medicago truncatula]
Medtr1g041285	453	0.01	5.565	9.12024	Up	0.926275	K13448|1|1e-77|288|cam:101501496|calcium-binding protein CML	-	GO:0046872//metal ion binding;GO:0016628//oxidoreductase activity, acting on the CH-CH group of donors, NAD or NADP as acceptor	GO:0008152//metabolic process	gi|657402118|gb|KEH41045.1|/5.92214e-80/EF hand calcium-binding family protein [Medicago truncatula]
Medtr1g029340	294	0.01	4.965	8.95565	Up	0.91624	K08596|1|6e-11|66.2|mtr:MTR_5g066530|sentrin-specific protease 7 [EC:3.4.22.68]	-	-	-	gi|657401487|gb|KEH40465.1|/3.40879e-51/transmembrane protein, putative [Medicago truncatula]
Medtr4g072910	306	0.01	4.11	8.68299	Up	0.895989	K14488|1|5e-54|209|mtr:MTR_4g072910|SAUR family protein	-	-	-	gi|357473755|ref|XP_003607162.1|/3.5969e-53/Auxin-induced protein 6B [Medicago truncatula]
Medtr4g012600	432	0.01	3.995	8.64205	Up	0.892742	-	-	-	-	gi|357468347|ref|XP_003604458.1|/2.81919e-82/hypothetical protein MTR_4g012600 [Medicago truncatula]
Medtr4g114785	660	0.01	3.855	8.59059	Up	0.888238	-	-	-	-	gi|657390658|gb|KEH32125.1|/6.11434e-76/methyl-CpG-binding domain protein [Medicago truncatula]
Medtr4g107780	1242	0.01	3.79	8.56605	Up	0.886574	K01915|1|2e-32|140|mtr:MTR_2g021250|glutamine synthetase [EC:6.3.1.2];K01889|2|1e-18|94.7|tcc:TCM_020258|phenylalanyl-tRNA synthetase alpha chain [EC:6.1.1.20];K17302|3|7e-17|89.0|mtr:MTR_4g006350|coatomer, subunit beta';K04079|4|1e-13|78.6|pvu:PHAVU_004G051500g|molecular chaperone HtpG;K15030|5|2e-13|77.4|brp:103856145|translation initiation factor 3 subunit M	-	-	-	gi|657390368|gb|KEH31908.1|/0/F-box protein interaction domain protein [Medicago truncatula]
Medtr8g461450	210	0.01	3.66	8.5157	Up	0.8822	K14488|1|5e-13|73.2|cam:101502664|SAUR family protein	-	-	-	gi|657373894|gb|KEH19502.1|/8.50616e-34/hypothetical protein MTR_8g461450 [Medicago truncatula]
Medtr3g087900	474	0.01	3.495	8.44915	Up	0.876261	K16282|1|2e-79|294|mtr:MTR_3g087900|E3 ubiquitin-protein ligase RHA2 [EC:2.3.2.27]	-	-	-	gi|357463473|ref|XP_003602018.1|/7.21647e-79/RING finger family protein [Medicago truncatula]
Medtr3g104750	495	0.01	3.215	8.32867	Up	0.865409	K13424|1|7e-23|106|smo:SELMODRAFT_24407|WRKY transcription factor 33	-	-	-	gi|357465791|ref|XP_003603180.1|/7.02307e-78/WRKY transcription factor [Medicago truncatula]
Medtr3g117630	279	0.01	3.215	8.32867	Up	0.865409	K14488|1|1e-48|191|mtr:MTR_3g117630|SAUR family protein	-	-	-	gi|357467467|ref|XP_003604018.1|/7.98011e-48/Auxin-induced SAUR-like protein [Medicago truncatula]
Medtr8g076700	168	0.01	3.205	8.32418	Up	0.865115	K15115|1|4e-14|70.9|mtr:MTR_8g076760|solute carrier family 25 (mitochondrial folate transporter), member 32	GO:0019866//organelle inner membrane;GO:0031224//intrinsic component of membrane	-	GO:0006810//transport	gi|657374962|gb|KEH20405.1|/7.98149e-24/folate transporter/carrier-like protein [Medicago truncatula]
Medtr4g118800	564	0.01	3.195	8.31967	Up	0.864756	-	GO:0016020//membrane	-	-	gi|355510637|gb|AES91779.1|/6.26923e-88/plant integral membrane protein [Medicago truncatula]
Medtr4g087850	225	0.01	2.8	8.12928	Up	0.845615	-	-	-	-	gi|357475675|ref|XP_003608123.1|/2.98206e-31/hypothetical protein MTR_4g087850 [Medicago truncatula]
Medtr5g090250	213	0.01	2.795	8.1267	Up	0.845615	-	-	GO:0004866//endopeptidase inhibitor activity;GO:0004866//endopeptidase inhibitor activity	GO:0006950//response to stress;GO:0006950//response to stress	gi|357494051|ref|XP_003617314.1|/2.23206e-34/protease inhibitor [Medicago truncatula]
Medtr1g017830	489	0.01	2.795	8.1267	Up	0.845615	-	-	-	-	gi|388490996|gb|AFK33564.1|/4.5119e-66/unknown [Medicago truncatula]
Medtr1g104835	207	0.01	2.675	8.0634	Up	0.837815	-	-	-	-	gi|657405409|gb|KEH43897.1|/1.04279e-31/hypothetical protein MTR_1g104835 [Medicago truncatula]
Medtr8g470000	420	0.01	2.655	8.05257	Up	0.837391	K14156|1|4e-36|149|mtr:MTR_076s0008|choline/ethanolamine kinase [EC:2.7.1.32 2.7.1.82];K13420|2|3e-19|94.0|cit:102614373|LRR receptor-like serine/threonine-protein kinase FLS2 [EC:2.7.11.1]	-	-	-	gi|657374282|gb|KEH19885.1|/1.05239e-76/LRR receptor-like kinase family protein [Medicago truncatula]
Medtr4g078840	240	0.01	2.59	8.01681	Up	0.833312	-	-	-	-	gi|357474455|ref|XP_003607512.1|/1.33031e-18/hypothetical protein MTR_4g078840 [Medicago truncatula]
Medtr8g038620	534	0.01	2.415	7.91588	Up	0.822232	K14492|1|3e-95|347|mtr:MTR_8g038620|two-component response regulator ARR-A family	-	GO:0004871//signal transducer activity	GO:0006351//transcription, DNA-templated;GO:0007165//signal transduction	gi|357515051|ref|XP_003627814.1|/1.33222e-94/Two-component response regulator ARR8 [Medicago truncatula]
Medtr7g451840	246	0.01	2.39	7.90087	Up	0.820273	K00558|1|7e-22|102|gmx:100818307|DNA (cytosine-5)-methyltransferase 1 [EC:2.1.1.37]	-	-	-	gi|657377638|gb|KEH22512.1|/2.73843e-40/cytosine-specific methyltransferase [Medicago truncatula]
Medtr3g024520	1551	0.01	2.32	7.85798	Up	0.815068	K05280|1|0.0|960|mtr:MTR_3g025230|flavonoid 3'-monooxygenase [EC:1.14.13.21]	-	GO:0016491//oxidoreductase activity;GO:0005506//iron ion binding	GO:0008152//metabolic process	gi|657392122|gb|KEH33153.1|/0/flavonoid hydroxylase [Medicago truncatula]
Medtr7g065265	675	0.01	2.315	7.85487	Up	0.815052	K00799|1|1e-110|399|mtr:MTR_7g065260|glutathione S-transferase [EC:2.5.1.18]	-	GO:0016740//transferase activity	-	gi|657378263|gb|KEH23050.1|/4.6426e-119/glutathione S-transferase, amino-terminal domain protein [Medicago truncatula]
Medtr0695s0030	939	0.01	2.31	7.85175	Up	0.814448	-	GO:0005737//cytoplasm	-	-	gi|357514901|ref|XP_003627739.1|/0/Albumin-2 [Medicago truncatula]
Medtr7g116500	1110	0.145	32.685	7.81643	Up	0.988218	K10960|1|1e-51|204|atr:18422248|geranylgeranyl reductase [EC:1.3.1.83];K00679|2|1e-48|194|cic:CICLE_v10027727mg|phospholipid:diacylglycerol acyltransferase [EC:2.3.1.158];K01188|3|9e-35|148|aly:ARALYDRAFT_316517|beta-glucosidase [EC:3.2.1.21];K01206|4|2e-22|107|brp:103852428|alpha-L-fucosidase [EC:3.2.1.51]	-	GO:0016787//hydrolase activity	GO:0044238	gi|357512407|ref|XP_003626492.1|/0/GDSL esterase/lipase [Medicago truncatula]
Medtr2g090940	159	0.01	2.155	7.75154	Up	0.802927	-	-	-	-	gi|358344014|ref|XP_003636089.1|/1.51771e-22/hypothetical protein MTR_027s0003 [Medicago truncatula]
Medtr3g082100	1017	0.01	2.15	7.74819	Up	0.802144	K02883|1|7e-15|82.0|zma:103646289|large subunit ribosomal protein L18e;K11855|2|9e-10|65.1|bvg:104906049|ubiquitin carboxyl-terminal hydrolase 36/42 [EC:3.4.19.12]	-	-	-	gi|357462387|ref|XP_003601475.1|/7.01942e-37/Proline rich protein [Medicago truncatula]
Medtr2g058600	219	0.01	2.13	7.73471	Up	0.800463	-	-	-	-	gi|357450751|ref|XP_003595652.1|/1.76658e-15/hypothetical protein MTR_2g058600 [Medicago truncatula]
Medtr1g091010	1470	0.18	29.39	7.35118	Up	0.984841	K00517|1|3e-93|343|osa:4348172|;K05280|2|8e-80|298|pmum:103342707|flavonoid 3'-monooxygenase [EC:1.14.13.21]	-	GO:0016491//oxidoreductase activity;GO:0005506//iron ion binding	GO:0008152//metabolic process	gi|657404761|gb|KEH43384.1|/0/cytochrome P450 family protein [Medicago truncatula]
Medtr8g058420	441	0.03	4.35	7.17991	Up	0.896723	K12623|1|1e-63|165|mtr:MTR_8g091620|U6 snRNA-associated Sm-like protein LSm4	GO:0030529//ribonucleoprotein complex;GO:0043231//intracellular membrane-bounded organelle	-	GO:0003006//developmental process involved in reproduction	gi|357519603|ref|XP_003630090.1|/6.89978e-63/U6 snRNA-associated Sm-like protein LSm4 [Medicago truncatula]
Medtr8g058537	441	0.03	4.35	7.17991	Up	0.896723	K12623|1|1e-63|165|mtr:MTR_8g091620|U6 snRNA-associated Sm-like protein LSm4	GO:0030529//ribonucleoprotein complex;GO:0043231//intracellular membrane-bounded organelle	-	GO:0003006//developmental process involved in reproduction	gi|357519603|ref|XP_003630090.1|/6.89978e-63/U6 snRNA-associated Sm-like protein LSm4 [Medicago truncatula]
Medtr0015s0030	1989	0.03	4.18	7.1224	Up	0.891795	K04730|1|2e-126|453|sita:101773183|interleukin-1 receptor-associated kinase 1 [EC:2.7.11.1]	-	GO:0005488//binding;GO:0004672//protein kinase activity	-	gi|657371432|gb|KEH17426.1|/0/lectin receptor kinase [Medicago truncatula]
Medtr2g008430	1323	0.085	10.525	6.95214	Up	0.955974	K10206|1|0.0|820|mtr:MTR_2g008430|LL-diaminopimelate aminotransferase [EC:2.6.1.83]	-	GO:0008483//transaminase activity	-	gi|357445769|ref|XP_003593162.1|/0/LL-diaminopimelate aminotransferase [Medicago truncatula]
Medtr4g066240	1542	0.045	4.735	6.7173	Up	0.90064	K01188|1|0.0|661|cam:105851087|beta-glucosidase [EC:3.2.1.21]	-	GO:0015926//glucosidase activity;GO:0043167//ion binding	GO:0044238	gi|657388326|gb|KEH30276.1|/0/cyanogenic beta-glucosidase, putative [Medicago truncatula]
Medtr1g054205	987	0.11	9.31	6.40321	Up	0.943328	K00430|1|1e-143|509|cam:101512726|peroxidase [EC:1.11.1.7]	-	-	-	gi|657402850|gb|KEH41719.1|/1.18659e-158/peroxidase family protein [Medicago truncatula]
Medtr5g012600	1095	0.055	4.525	6.36234	Up	0.890147	K01051|1|5e-107|388|smo:SELMODRAFT_165098|pectinesterase [EC:3.1.1.11]	GO:0030312//external encapsulating structure	-	GO:0071555//cell wall organization	gi|357482043|ref|XP_003611307.1|/0/Pectinesterase [Medicago truncatula]
Medtr0036s0070	1284	0.32	25.765	6.3312	Up	0.970758	K01381|1|4e-38|159|smo:SELMODRAFT_13348|saccharopepsin [EC:3.4.23.25];K19025|3|5e-31|135|tcc:TCM_030990|AP-5 complex subunit zeta-1;K00924|4|1e-27|125|tcc:TCM_041550|	-	-	-	gi|657371151|gb|KEH17166.1|/0/eukaryotic aspartyl protease family protein [Medicago truncatula]
Medtr6g034930	564	0.105	8.385	6.31935	Up	0.936441	-	-	-	-	gi|645231988|ref|XP_008222655.1|/2.98468e-13/PREDICTED: extensin-2-like, partial [Prunus mume]
Medtr5g023730	1653	0.065	5.085	6.28966	Up	0.900574	K00666|1|2e-149|529|pop:POPTR_0005s10590g|fatty-acyl-CoA synthase [EC:6.2.1.-];K01904|4|1e-36|155|fve:101312548|4-coumarate--CoA ligase [EC:6.2.1.12]	-	-	-	gi|357484059|ref|XP_003612316.1|/0/2-succinylbenzoate-CoA ligase [Medicago truncatula]
Medtr3g040800	1260	0.05	2.84	5.82782	Up	0.81745	K04733|1|0.0|642|cam:101507485|interleukin-1 receptor-associated kinase 4 [EC:2.7.11.1]	-	-	-	gi|657392574|gb|KEH33506.1|/0/tyrosine kinase family protein [Medicago truncatula]
Medtr8g076040	318	0.19	10.48	5.7855	Up	0.931872	K14488|1|3e-57|219|mtr:MTR_8g076040|SAUR family protein	-	-	-	gi|357518099|ref|XP_003629338.1|/2.08585e-56/Auxin-induced protein 6B [Medicago truncatula]
Medtr4g126920	855	0.32	17.44	5.76818	Up	0.948207	K08235|1|8e-152|536|mtr:MTR_4g126920|xyloglucan:xyloglucosyl transferase [EC:2.4.1.207]	GO:0005576//extracellular region;GO:0030312//external encapsulating structure	GO:0016798//hydrolase activity, acting on glycosyl bonds;GO:0016758//transferase activity, transferring hexosyl groups	GO:0044042//glucan metabolic process	gi|357479445|ref|XP_003610008.1|/4.20114e-151/Xyloglucan endotransglucosylase/hydrolase [Medicago truncatula]
Medtr8g023010	5694	0.05	2.72	5.76553	Up	0.808329	K16803|1|0.0|2757|cam:101502745|cytoskeleton-associated protein 5	-	-	-	gi|657372723|gb|AET01913.2|/0/microtubule organization protein [Medicago truncatula]
Medtr5g083270	618	0.095	5.075	5.73934	Up	0.884925	K14496|1|2e-115|414|mtr:MTR_5g083270|abscisic acid receptor PYR/PYL family	-	-	-	gi|357492811|ref|XP_003616694.1|/1.28977e-114/Abscisic acid receptor PYL6 [Medicago truncatula]
Medtr6g034055	729	1.03	53.805	5.70702	Up	0.961408	-	-	-	-	gi|657381797|gb|KEH25757.1|/6.85543e-114/membrane-associated kinase regulator-like protein, putative [Medicago truncatula]
Medtr0334s0010	603	0.095	4.745	5.64234	Up	0.875086	-	-	-	-	gi|657369780|gb|KEH16093.1|/5.88978e-69/plastocyanin-like domain protein [Medicago truncatula]
Medtr2g090615	1260	0.09	4.395	5.60979	Up	0.866241	K00815|1|0.0|727|cam:101515700|tyrosine aminotransferase [EC:2.6.1.5]	-	GO:0016769//transferase activity, transferring nitrogenous groups;GO:0048037//cofactor binding;GO:0016846//carbon-sulfur lyase activity	GO:0008652//cellular amino acid biosynthetic process	gi|657399785|gb|KEH39172.1|/0/tyrosine/nicotianamine family aminotransferase [Medicago truncatula]
Medtr3g106060	885	0.065	3.165	5.60562	Up	0.825854	K13424|1|4e-19|95.9|gmx:100127385|WRKY transcription factor 33	-	-	-	gi|357466031|ref|XP_003603300.1|/1.43809e-149/WRKY transcription factor [Medicago truncatula]
Medtr4g095002	390	0.15	6.71	5.48328	Up	0.898274	-	-	-	-	gi|657389851|gb|KEH31499.1|/4.7407e-69/transmembrane protein, putative [Medicago truncatula]
Medtr1g075340	213	0.305	13.63	5.48183	Up	0.932036	-	-	GO:0004866//endopeptidase inhibitor activity;GO:0004866//endopeptidase inhibitor activity	GO:0006950//response to stress;GO:0006950//response to stress	gi|357441035|ref|XP_003590795.1|/3.44357e-35/Inhibitor of trypsin and hageman factor [Medicago truncatula]
Medtr5g464340	948	0.21	9.335	5.47419	Up	0.917007	K14299|1|1e-14|80.9|mdm:103418195|nucleoporin SEH1	-	-	-	gi|657385124|gb|KEH28079.1|/0/phosphate-responsive 1 family protein [Medicago truncatula]
Medtr5g064340	948	0.21	9.335	5.47419	Up	0.917007	K14299|1|1e-14|80.9|mdm:103418195|nucleoporin SEH1	-	-	-	gi|657385124|gb|KEH28079.1|/0/phosphate-responsive 1 family protein [Medicago truncatula]
Medtr4g094772	1485	0.195	8.58	5.45943	Up	0.912601	K13260|1|2e-159|562|gmx:100784650|isoflavone 2'-hydroxylase [EC:1.14.13.89]	-	GO:0005506//iron ion binding;GO:0004497//monooxygenase activity	-	gi|358348554|ref|XP_003638310.1|/0/Cytochrome P450 monooxygenase [Medicago truncatula]
Medtr2g022370	1308	0.09	3.855	5.42066	Up	0.843608	K00924|1|6e-07|56.2|tcc:TCM_041550|	-	-	-	gi|657396946|gb|KEH36779.1|/0/extracellular dermal glycoprotein [Medicago truncatula]
Medtr2g089650	1407	0.115	4.835	5.39381	Up	0.868363	K13264|1|9e-56|218|gmx:100127426|isoflavone 7-O-glucoside-6''-O-malonyltransferase [EC:2.3.1.115];K14329|4|3e-40|166|ath:AT5G61160|agmatine coumaroyltransferase [EC:2.3.1.64 2.3.1.-]	-	-	-	gi|357453637|ref|XP_003597099.1|/0/Anthocyanin 5-aromatic acyltransferase [Medicago truncatula]
Medtr3g082250	348	0.175	7.105	5.34341	Up	0.897262	K19307|1|6e-11|66.2|brp:103832719|25S rRNA (uracil2634-N3)-methyltransferase [EC:2.1.1.313]	-	-	-	gi|357462419|ref|XP_003601491.1|/2.02142e-59/ATFP4-like protein [Medicago truncatula]
Medtr3g069570	504	0.12	4.62	5.26679	Up	0.858327	-	-	-	-	gi|657394030|gb|AES71057.2|/2.27131e-50/hypothetical protein MTR_3g069570 [Medicago truncatula]
Medtr7g093870	657	0.425	16.05	5.23897	Up	0.928364	K01870|1|2e-27|122|eus:EUTSA_v10003524mg|isoleucyl-tRNA synthetase [EC:6.1.1.5];K19027|2|8e-14|77.4|smo:SELMODRAFT_443317|zinc finger FYVE domain-containing protein 26;K02889|3|8e-06|50.8|tcc:TCM_024986|large subunit ribosomal protein L21e	-	-	-	gi|357510061|ref|XP_003625319.1|/1.16711e-111/Disease resistance response protein [Medicago truncatula]
Medtr8g027390	678	0.085	3.205	5.23672	Up	0.813599	-	-	-	-	gi|657372852|gb|KEH18622.1|/3.35293e-125/hypothetical protein MTR_8g027390 [Medicago truncatula]
Medtr4g082360	846	0.33	12.37	5.22824	Up	0.919862	-	-	-	-	gi|657389029|gb|KEH30807.1|/2.06876e-110/transmembrane protein, putative [Medicago truncatula]
Medtr2g105060	916.21	0.265	9.86	5.21752	Up	0.910887	K13424|1|4e-18|92.0|gmx:100127397|WRKY transcription factor 33;K18834|3|6e-18|91.3|fve:101291408|WRKY transcription factor 1	-	-	-	gi|657400454|gb|KEH39640.1|/4.39505e-121/WRKY family transcription factor [Medicago truncatula]
Medtr1g097935	1170	0.86	31.965	5.21601	Up	0.940913	K00660|1|0.0|734|mtr:MTR_1g098140|chalcone synthase [EC:2.3.1.74]	-	GO:0016747//transferase activity, transferring acyl groups other than amino-acyl groups	GO:0009699//phenylpropanoid biosynthetic process	gi|657405070|gb|KEH43642.1|/0/chalcone and stilbene synthase family protein [Medicago truncatula]
Medtr5g037710	729	0.15	5.47	5.18851	Up	0.872442	K19613|1|4e-46|184|cic:CICLE_v10024599mg|leucine-rich repeat protein SHOC2;K07466|4|1e-44|180|fve:101313743|replication factor A1	GO:0044425//membrane part	GO:0004872//receptor activity	GO:0006952//defense response;GO:0023052//signaling	gi|357486483|ref|XP_003613529.1|/1.0869e-135/TMV resistance protein N [Medicago truncatula]
Medtr5g010640	711	0.155	5.625	5.18151	Up	0.874906	K14297|1|3e-09|62.4|zma:103640102|nuclear pore complex protein Nup98-Nup96	-	-	-	gi|657383862|gb|AES94088.2|/1.08036e-132/pathogenesis-related thaumatin family protein [Medicago truncatula]
Medtr8g467000 GH3	1821	0.325	11.365	5.12801	Up	0.913955	K14487|1|0.0|1194|cam:101489143|auxin responsive GH3 gene family	-	-	-	gi|657374099|gb|KEH19704.1|/0/indole-3-acetic acid-amido synthetase [Medicago truncatula]
Medtr1g111510	1791	0.09	3.135	5.1224	Up	0.805995	K14794|1|2e-91|337|aly:ARALYDRAFT_321151|ribosomal RNA-processing protein 12	-	-	GO:0006810//transport	gi|657405828|gb|KEH44269.1|/0/MFS transporter [Medicago truncatula]
Medtr5g064345	948	0.29	10.085	5.12001	Up	0.907787	K14299|1|2e-15|83.6|mdm:103418195|nucleoporin SEH1	-	-	-	gi|657385146|gb|KEH28100.1|/0/phosphate-responsive 1 family protein [Medicago truncatula]
Medtr7g100100	498	0.115	3.995	5.11849	Up	0.83682	K14841|1|2e-07|55.5|obr:102706672|ribosome biogenesis protein NSA1	-	-	-	gi|357510471|ref|XP_003625524.1|/1.7601e-92/Zinc finger protein [Medicago truncatula]
Medtr8g432390	540	0.215	7.37	5.09926	Up	0.891746	-	-	-	-	gi|657373186|gb|KEH18936.1|/1.02328e-89/BON1-associated-like protein [Medicago truncatula]
Medtr4g103970	204	4.055	138.06	5.08945	Up	0.944633	-	-	-	-	gi|357477187|ref|XP_003608879.1|/8.3246e-13/hypothetical protein MTR_4g103970 [Medicago truncatula]
Medtr5g064120	852	0.445	15.055	5.08029	Up	0.920939	K12741|1|1e-18|94.4|smo:SELMODRAFT_169811|heterogeneous nuclear ribonucleoprotein A1/A3	-	-	-	gi|357489687|ref|XP_003615131.1|/1.27739e-91/RNA-binding protein [Medicago truncatula]
Medtr8g077145	372	0.16	5.34	5.0607	Up	0.866192	-	-	-	-	gi|657374984|gb|KEH20421.1|/1.66667e-58/hypothetical protein MTR_8g077145 [Medicago truncatula]
Medtr0016s0170	246	0.25	8.3	5.05311	Up	0.896805	-	-	-	-	gi|657371429|gb|KEH17424.1|/5.93637e-19/hypothetical protein MTR_0016s0170 [Medicago truncatula]
Medtr7g076000	504	0.225	7.435	5.04634	Up	0.890718	-	-	-	-	gi|355498834|gb|AES80037.1|/2.83351e-93/BON1-associated-like protein [Medicago truncatula]
Medtr5g081360	450	4.285	139.905	5.02901	Up	0.941777	-	-	-	-	gi|657385565|gb|AES99480.2|/2.69286e-48/hypothetical protein MTR_5g081360 [Medicago truncatula]
Medtr4g086330	594	0.655	21.015	5.00378	Up	0.927369	K14006|1|1e-19|96.7|tcc:TCM_045610|protein transport protein SEC23	-	-	-	gi|657389173|gb|AES90190.2|/1.65608e-108/fruit weight 2.2 protein [Medicago truncatula]
Medtr8g092340	234	5.53	175.82	4.99068	Up	0.940505	-	-	-	-	gi|357519723|ref|XP_003630150.1|/4.25866e-38/hypothetical protein MTR_8g092340 [Medicago truncatula]
Medtr6g082280	702	0.705	22.065	4.96799	Up	0.926618	K00850|1|6e-07|54.7|pmum:103324404|6-phosphofructokinase 1 [EC:2.7.1.11]	-	-	-	gi|357500199|ref|XP_003620388.1|/1.18396e-67/Mitochondrial protein, putative [Medicago truncatula]
Medtr8g091390	1734	0.37	11.545	4.9636	Up	0.908603	K00423|1|3e-171|602|tcc:TCM_042024|L-ascorbate oxidase [EC:1.10.3.3]	-	GO:0046914//transition metal ion binding;GO:0016682//oxidoreductase activity, acting on diphenols and related substances as donors, oxygen as acceptor	GO:0008152//metabolic process	gi|357519559|ref|XP_003630068.1|/0/L-ascorbate oxidase [Medicago truncatula]
Medtr2g005130	1779	0.18	5.535	4.94251	Up	0.864267	K14638|1|0.0|659|csv:101221996|solute carrier family 15 (peptide/histidine transporter), member 3/4	GO:0031224//intrinsic component of membrane	GO:0004871//signal transducer activity	GO:0015833//peptide transport	gi|357445183|ref|XP_003592869.1|/0/Peptide transporter PTR1 [Medicago truncatula]
Medtr6g478220	573	0.13	3.975	4.93437	Up	0.829493	K17710|1|3e-85|314|mtr:MTR_6g079830|pentatricopeptide repeat domain-containing protein 1	-	-	-	gi|657383086|gb|KEH26871.1|/3.46156e-105/pentatricopeptide (PPR) repeat protein [Medicago truncatula]
Medtr2g096210	1443	0.225	6.59	4.87228	Up	0.876277	K15397|1|0.0|936|mtr:MTR_2g096210|3-ketoacyl-CoA synthase [EC:2.3.1.199]	GO:0044464	GO:0016747//transferase activity, transferring acyl groups other than amino-acyl groups	GO:0006631//fatty acid metabolic process	gi|357454063|ref|XP_003597312.1|/0/3-ketoacyl-CoA synthase [Medicago truncatula]
Medtr3g016350	249	25.775	752.995	4.8686	Up	0.938775	-	-	-	-	gi|657391951|gb|AES68859.2|/7.9625e-32/transmembrane protein, putative [Medicago truncatula]
Medtr3g016275	249	25.775	752.995	4.8686	Up	0.938775	-	-	-	-	gi|657391951|gb|AES68859.2|/7.9625e-32/transmembrane protein, putative [Medicago truncatula]
Medtr5g077760	216	0.595	17.315	4.86299	Up	0.918328	-	-	-	-	gi|357491917|ref|XP_003616246.1|/3.79638e-34/hypothetical protein MTR_5g077760 [Medicago truncatula]
Medtr2g061780	246	0.255	7.295	4.83834	Up	0.881352	K01938|1|5e-09|59.7|obr:102701856|formate--tetrahydrofolate ligase [EC:6.3.4.3]	-	-	-	gi|388500352|gb|AFK38242.1|/1.31942e-26/unknown [Medicago truncatula]
Medtr4g091730	2358	0.19	5.425	4.83555	Up	0.859127	K04733|1|7e-126|452|mdm:103412493|interleukin-1 receptor-associated kinase 4 [EC:2.7.11.1]	-	-	-	gi|657389457|gb|AES90483.2|/0/G-type lectin S-receptor-like Serine/Threonine-kinase, putative [Medicago truncatula]
Medtr6g045077	663	0.415	11.69	4.81602	Up	0.904148	-	-	-	-	gi|657382193|gb|KEH26121.1|/4.0777e-128/albumin-2 protein [Medicago truncatula]
Medtr7g116520	1116	6.245	174.88	4.80752	Up	0.935691	K10960|1|3e-50|199|atr:18422248|geranylgeranyl reductase [EC:1.3.1.83];K00679|2|2e-49|197|cic:CICLE_v10027727mg|phospholipid:diacylglycerol acyltransferase [EC:2.3.1.158];K01188|3|1e-33|144|aly:ARALYDRAFT_316517|beta-glucosidase [EC:3.2.1.21];K01206|4|4e-21|102|cic:CICLE_v10031741mg|alpha-L-fucosidase [EC:3.2.1.51]	-	GO:0016787//hydrolase activity	GO:0044238	gi|357512413|ref|XP_003626495.1|/0/GDSL esterase/lipase [Medicago truncatula]
Medtr5g097910	939	1.785	48.8	4.77289	Up	0.929474	K08243|1|4e-179|627|mtr:MTR_5g097900|Polyketide reductase;K19642|3|2e-87|322|tcc:TCM_011190|D-galacturonate reductase [EC:1.1.1.365]	-	GO:0005488//binding;GO:0003824//catalytic activity	GO:0008152//metabolic process	gi|357495431|ref|XP_003618004.1|/1.23982e-178/Chalcone reductase [Medicago truncatula]
Medtr0433s0040	576	0.48	13.09	4.76929	Up	0.906628	K01870|1|3e-39|161|eus:EUTSA_v10003524mg|isoleucyl-tRNA synthetase [EC:6.1.1.5];K19027|2|4e-15|81.3|smo:SELMODRAFT_443317|zinc finger FYVE domain-containing protein 26	-	-	-	gi|357468459|ref|XP_003604514.1|/5.41896e-106/Disease resistance response protein [Medicago truncatula]
Medtr4g013385	576	0.48	13.09	4.76929	Up	0.906628	K01870|1|3e-39|161|eus:EUTSA_v10003524mg|isoleucyl-tRNA synthetase [EC:6.1.1.5];K19027|2|4e-15|81.3|smo:SELMODRAFT_443317|zinc finger FYVE domain-containing protein 26	-	-	-	gi|357468459|ref|XP_003604514.1|/5.41896e-106/Disease resistance response protein [Medicago truncatula]
Medtr2g070870	987	0.17	4.6	4.75803	Up	0.840867	K04125|1|1e-171|602|cam:101494727|gibberellin 2-oxidase [EC:1.14.11.13]	-	GO:0046914//transition metal ion binding;GO:0016706//oxidoreductase activity, acting on paired donors, with incorporation or reduction of molecular oxygen, 2-oxoglutarate as one donor, and incorporation of one atom each of oxygen into both donors;GO:0016701//oxidoreductase activity, acting on single donors with incorporation of molecular oxygen	GO:0008152//metabolic process	gi|657398908|gb|KEH38429.1|/0/plant gibberellin 2-oxidase [Medicago truncatula]
Medtr8g100135	1440	2.305	62.275	4.75581	Up	0.930893	K07437|1|0.0|637|gmx:100801007|cytochrome P450, family 26, subfamily A	-	GO:0016709//oxidoreductase activity, acting on paired donors, with incorporation or reduction of molecular oxygen, NAD(P)H as one donor, and incorporation of one atom of oxygen;GO:0005506//iron ion binding;GO:0016709//oxidoreductase activity, acting on paired donors, with incorporation or reduction of molecular oxygen, NAD(P)H as one donor, and incorporation of one atom of oxygen;GO:0005506//iron…	GO:0008152//metabolic process;GO:0008152//metabolic process	gi|657376090|gb|KEH21306.1|/0/cytochrome P450 family protein [Medicago truncatula]
Medtr8g015220	918	0.135	3.645	4.75489	Up	0.813681	K00469|1|4e-153|540|cam:101493267|inositol oxygenase [EC:1.13.99.1]	GO:0044424;GO:0044424	GO:0046914//transition metal ion binding;GO:0016701//oxidoreductase activity, acting on single donors with incorporation of molecular oxygen;GO:0046914//transition metal ion binding;GO:0016701//oxidoreductase activity, acting on single donors with incorporation of molecular oxygen	GO:0006020//inositol metabolic process;GO:0006020//inositol metabolic process	gi|657372385|gb|KEH18253.1|/1.84966e-161/myo-inositol oxygenase [Medicago truncatula]
Medtr5g006450	573	0.585	15.52	4.72955	Up	0.910055	-	-	-	-	gi|355512072|gb|AES93695.1|/2.48648e-95/acetyltransferase (GNAT) domain protein [Medicago truncatula]
Medtr4g064887	756.4	1.595	41.085	4.68698	Up	0.924497	K08081|1|5e-91|333|gmx:100780806|tropinone reductase I [EC:1.1.1.206]	-	GO:0016616//oxidoreductase activity, acting on the CH-OH group of donors, NAD or NADP as acceptor;GO:0016616//oxidoreductase activity, acting on the CH-OH group of donors, NAD or NADP as acceptor	GO:0008152//metabolic process;GO:0008152//metabolic process	gi|657388227|gb|KEH30190.1|/7.89145e-149/NAD(P)-binding rossmann-fold protein [Medicago truncatula]
Medtr7g028020	1563	0.185	4.765	4.68688	Up	0.84054	K13257|1|5e-148|525|cam:101495474|2-hydroxyisoflavanone synthase [EC:1.14.13.136];K13261|4|7e-121|434|gmx:100776878|3,9-dihydroxypterocarpan 6a-monooxygenase [EC:1.14.13.28];K15814|5|7e-100|365|cam:101495076|beta-amyrin 24-hydroxylase [EC:1.14.99.43]	GO:0031224//intrinsic component of membrane	GO:0016709//oxidoreductase activity, acting on paired donors, with incorporation or reduction of molecular oxygen, NAD(P)H as one donor, and incorporation of one atom of oxygen;GO:0005506//iron ion binding	GO:0008152//metabolic process	gi|357503681|ref|XP_003622129.1|/0/Licodione synthase [Medicago truncatula]
Medtr2g035100	474	12.535	321.14	4.67917	Up	0.931073	K02553|1|2e-11|68.6|bvg:104906773|regulator of ribonuclease activity A	GO:0044424	-	GO:0006950//response to stress	gi|357449105|ref|XP_003594829.1|/1.50124e-84/Pathogenesis-related protein PR10 [Medicago truncatula]
Medtr1g099310	891	3.005	76.95	4.67848	Up	0.928168	K01183|1|2e-152|538|mtr:MTR_1g099310|chitinase [EC:3.2.1.14]	GO:0044421	GO:0004553//hydrolase activity, hydrolyzing O-glycosyl compounds;GO:0043167//ion binding	GO:0006026	gi|357443753|ref|XP_003592154.1|/1.19061e-151/Chitinase [Medicago truncatula]
Medtr4g131830	1527	0.175	4.455	4.67	Up	0.833622	K00517|1|0.0|992|mtr:MTR_4g131830|	-	GO:0016712//oxidoreductase activity, acting on paired donors, with incorporation or reduction of molecular oxygen, reduced flavin or flavoprotein as one donor, and incorporation of one atom of oxygen;GO:0005506//iron ion binding	GO:0008152//metabolic process	gi|357480233|ref|XP_003610402.1|/0/Cytochrome P450 [Medicago truncatula]
Medtr5g016320	1803	0.295	7.49	4.66618	Up	0.877321	K14487|1|0.0|1206|mtr:MTR_5g016320|auxin responsive GH3 gene family	-	-	-	gi|357482733|ref|XP_003611653.1|/0/Indole-3-acetic acid-amido synthetase GH3.3 [Medicago truncatula]
Medtr3g117485	1058.52	3.15	79.445	4.65653	Up	0.928266	K05278|1|5e-49|194|vvi:100249002|flavonol synthase [EC:1.14.11.23]	-	-	-	gi|657396285|gb|KEH36375.1|/7.23945e-164/2OG-Fe(II) oxygenase family oxidoreductase [Medicago truncatula]
Medtr4g094340	831.02	0.245	6.12	4.64268	Up	0.863337	K02940|1|1e-39|164|sita:101773010|large subunit ribosomal protein L9e;K01623|2|2e-33|143|pda:103722777|fructose-bisphosphate aldolase, class I [EC:4.1.2.13]	-	-	-	gi|657389612|gb|KEH31268.1|/0/auxin-induced 5NG4-like protein [Medicago truncatula]
Medtr2g045360	1290	0.205	5.045	4.62116	Up	0.84462	K13424|1|2e-20|100|pxb:103945640|WRKY transcription factor 33	-	-	-	gi|657398075|gb|AES65682.2|/0/WRKY family transcription factor [Medicago truncatula]
Medtr2g034480	1089	0.35	8.61	4.62059	Up	0.88313	K19619|1|1e-46|187|crb:CARUB_v10012467mg|tyrosyl-DNA phosphodiesterase 2 [EC:3.1.4.-];K15429|3|2e-44|180|cic:CICLE_v10007363mg|tRNA (guanine37-N1)-methyltransferase [EC:2.1.1.228];K10761|5|4e-44|179|cic:CICLE_v10027573mg|tRNA(His) guanylyltransferase [EC:2.7.7.79]	GO:0043231//intracellular membrane-bounded organelle	GO:0043167//ion binding;GO:0008422//beta-glucosidase activity	GO:0044238;GO:0006950//response to stress	gi|357448999|ref|XP_003594775.1|/0/Glucan-endo-1 3-beta-glucosidase [Medicago truncatula]
Medtr8g432350	540	0.315	7.695	4.6105	Up	0.876652	-	-	-	-	gi|657373183|gb|KEH18933.1|/1.33645e-89/BON1-associated-like protein [Medicago truncatula]
Medtr4g091200	1587	0.335	8.13	4.60102	Up	0.879883	-	-	GO:0050662//coenzyme binding;GO:0003824//catalytic activity	GO:0008152//metabolic process	gi|357475915|ref|XP_003608243.1|/0/Reticuline oxidase-like protein [Medicago truncatula]
Medtr8g089110	366	0.95	23.03	4.59944	Up	0.915146	-	-	GO:0046914//transition metal ion binding	-	gi|357519409|ref|XP_003629993.1|/3.37285e-67/Basic blue protein [Medicago truncatula]
Medtr7g063540	225	0.28	6.71	4.58281	Up	0.868183	-	-	-	-	gi|657378204|gb|KEH22997.1|/1.21633e-16/hypothetical protein MTR_7g063540 [Medicago truncatula]
Medtr5g048550	1062	0.815	19.37	4.57088	Up	0.910137	K05278|1|2e-51|203|cam:101504604|flavonol synthase [EC:1.14.11.23];K05277|3|6e-51|201|bvg:104892380|leucoanthocyanidin dioxygenase [EC:1.14.11.19]	-	-	-	gi|657384844|gb|KEH27886.1|/0/2OG-Fe(II) oxygenase family oxidoreductase [Medicago truncatula]
Medtr1g105800	1962	0.225	5.275	4.55117	Up	0.847231	K04733|1|3e-133|476|mtr:MTR_114s0029|interleukin-1 receptor-associated kinase 4 [EC:2.7.11.1]	-	-	-	gi|657405481|gb|KEH43962.1|/0/cysteine-rich receptor-kinase-like protein [Medicago truncatula]
Medtr6g022790	1368	0.355	8.275	4.54287	Up	0.879116	K14209|1|6e-150|531|brp:103868752|solute carrier family 36 (proton-coupled amino acid transporter);K19476|5|1e-30|134|cic:CICLE_v10026997mg|vacuolar protein sorting-associated protein IST1	-	-	-	gi|657381436|gb|KEH25432.1|/0/transmembrane amino acid transporter family protein [Medicago truncatula]
Medtr1g015970	1656	0.26	5.88	4.49923	Up	0.854427	K01193|1|0.0|1119|mtr:MTR_1g015970|beta-fructofuranosidase [EC:3.2.1.26]	-	-	-	gi|357437405|ref|XP_003588978.1|/0/Beta-fructofuranosidase, insoluble isoenzyme [Medicago truncatula]
Medtr3g052810	492	0.17	3.82	4.48997	Up	0.809846	-	-	-	-	gi|657392971|gb|KEH33847.1|/4.11073e-06/hypothetical protein MTR_3g052810 [Medicago truncatula]
Medtr3g052820	492	0.17	3.82	4.48997	Up	0.809846	-	-	-	-	gi|657392971|gb|KEH33847.1|/4.11073e-06/hypothetical protein MTR_3g052810 [Medicago truncatula]
Medtr3g106850	642	0.17	3.74	4.45943	Up	0.806893	K14484|1|2e-124|444|mtr:MTR_3g106850|auxin-responsive protein IAA	-	-	-	gi|357466177|ref|XP_003603373.1|/9.63575e-124/Auxin-responsive protein IAA10 [Medicago truncatula]
Medtr8g028430	1617	0.265	5.67	4.41928	Up	0.84932	-	-	GO:0003824//catalytic activity	-	gi|657373005|gb|KEH18775.1|/0/hydrolyzing O-glycosyl compounds hydrolase [Medicago truncatula]
Medtr7g085930	1413	1.325	28.34	4.41878	Up	0.912911	K13065|1|0.0|903|mtr:MTR_7g085930|shikimate O-hydroxycinnamoyltransferase [EC:2.3.1.133]	-	GO:0016746//transferase activity, transferring acyl groups	-	gi|657379011|gb|AES80862.2|/0/spermidine hydroxycinnamoyl transferase, partial [Medicago truncatula]
Medtr7g064050	306	0.195	4.105	4.39584	Up	0.815737	-	-	-	-	gi|657378238|gb|KEH23031.1|/1.01837e-31/hypothetical protein MTR_7g064050 [Medicago truncatula]
Medtr8g432400	540	0.21	4.325	4.36424	Up	0.81998	-	-	-	-	gi|657373187|gb|KEH18937.1|/2.61429e-77/C2 domain protein [Medicago truncatula]
Medtr4g029600	666	20.035	411.68	4.36093	Up	0.921853	K06100|1|3e-07|55.5|brp:103850419|symplekin	-	-	-	gi|593330075|ref|XP_007138464.1|/1.18836e-42/hypothetical protein PHAVU_009G211300g, partial [Phaseolus vulgaris]
Medtr1g023570	1632	0.29	5.88	4.34169	Up	0.849842	-	-	-	-	gi|357438207|ref|XP_003589379.1|/0/Galactose oxidase [Medicago truncatula]
Medtr3g016255	207	6.115	123.62	4.33742	Up	0.92014	-	-	-	-	gi|657391950|gb|KEH33044.1|/5.52932e-33/hypothetical protein MTR_3g016255 [Medicago truncatula]
Medtr1g053900	666	0.83	16.575	4.31975	Up	0.900395	-	-	-	-	gi|657402827|gb|KEH41696.1|/4.14894e-104/DUF761 domain protein [Medicago truncatula]
Medtr5g084330	402	0.71	14.125	4.31429	Up	0.893786	-	-	-	-	gi|355518129|gb|AES99752.1|/1.33629e-15/leguminosin group485 secreted peptide [Medicago truncatula]
[truncated: 1,134 more rows]

## Sheet: Table S4
GeneID	Gene Length	Means-WT	Means-mtpin1-1	Log2Ratio(P1/R108)	Up-Down-Regulation(mtpin1-1/WT)	Probability	KEGG Orthology	GO Component	GO Function	GO Process	Blast nr
[truncated: 30,120 more rows]

## Sheet: Table S5
Gene ID	Gene Length	Means-WT	Means-mtpin3-1	Log2Ratio(mtpin3-1/WT)	Up-Down-Regulation(mtpin3/-1WT)	Probability	KEGG Orthology	GO Component	GO Function	GO Process	Blast nr
[truncated: 30,434 more rows]

[truncated: 2 more sheets: Table S6, Table S7]
